# Supplementary material for: A Three-Gene Signature for Predicting the Prognosis of Patients Treated with Transarterial Chemoembolization (TACE) and Identification of PD-184352 as a Potential Drug to Reverse Nonresponse to TACE
Source: J Oncol. 2022 Sep 28;2022:2704862. doi: 10.1155/2022/2704862 (PMC9534656; doi:10.1155/2022/2704862)
Supplement: Supplementary Materials — Supplementary file 1: DEGs between the high- and low-risk groups in GSE14520. Supplementary file 2: potential drugs identified by CMap database that might elicit the opposite response in the human hepatoma cell line Hep G2. [file 2704862.f1.zip]

Archive with 2 entries (2 files):
- Supplementary file 1.txt
- Supplementary file 2.txt
