# Supplementary material for: A Three-Gene Signature for Predicting the Prognosis of Patients Treated with Transarterial Chemoembolization (TACE) and Identification of PD-184352 as a Potential Drug to Reverse Nonresponse to TACE
Source: J Oncol. 2022 Sep 28;2022:2704862. doi: 10.1155/2022/2704862 (PMC9534656; doi:10.1155/2022/2704862)
Supplement: Supplementary Materials — Supplementary file 1: DEGs between the high- and low-risk groups in GSE14520. Supplementary file 2: potential drugs identified by CMap database that might elicit the opposite response in the human hepatoma cell line Hep G2. [file 2704862.f1.zip › Supplementary file 1.txt]

Tag	logFC	AveExpr	t	adj.P.Val	B
SERPINE1	2.155991882	6.520904385	10.19352957	2.52E-13	27.89353661
PHLDA2	0.907331557	4.548788004	7.164422738	6.04E-07	13.75444337
IER3	1.685878979	7.561580877	6.948192603	1.15E-06	12.78149884
YARS	0.655150934	7.998390676	6.170358842	3.47E-05	9.370830233
PGBD5	-1.313006346	4.822823721	-5.999408088	6.10E-05	8.643601888
LRRFIP2	-0.452791306	6.621360845	-5.917253671	7.39E-05	8.297415547
CRBN	-0.513209128	6.272016304	-5.820069729	9.84E-05	7.89079193
TMCO6	-0.855239157	5.676076541	-5.735976475	0.000110108	7.541558348
PLOD2	0.947294444	8.350572186	5.728144272	0.000110108	7.509158308
RGS2	1.542555061	6.508178311	5.715769069	0.000110108	7.458009445
MAFF	1.00922508	5.786594075	5.685906166	0.0001144	7.33480684
TRIB3	1.08025502	7.181792322	5.666113725	0.000114551	7.253328401
ATF6	-0.592376313	6.002285296	-5.62690326	0.000125906	7.092334956
IL6R	-0.799281145	5.641518753	-5.609712172	0.000126188	7.021928936
PEBP1	-0.661555174	10.7247971	-5.584108267	0.000129947	6.917271976
RCL1	-0.960762458	6.478099695	-5.57295138	0.000129947	6.871744506
HMOX1	1.213206348	7.286292185	5.482672807	0.000182049	6.505087464
SLC25A15	-1.294975768	7.944960557	-5.420214015	0.000225977	6.253264159
GOT2	-0.882525498	8.932799499	-5.391788231	0.000242313	6.139166738
PPARGC1A	-1.362981099	5.728979521	-5.348687564	0.000264943	5.966784741
HSPA6	0.595457731	4.296270645	5.334502849	0.000264943	5.910217284
MMP12	1.716496734	4.952984092	5.326772004	0.000264943	5.87942189
DUSP6	0.97262311	7.973916113	5.318568523	0.000264943	5.846770537
KDR	-0.608111136	4.648839902	-5.313903842	0.000264943	5.828216568
HGD	-1.147226402	8.211400478	-5.307875053	0.000264943	5.804250059
ICAM1	1.258268553	6.242653003	5.25167018	0.000324495	5.581540891
ALAD	-0.740917751	6.071348544	-5.222542989	0.000354037	5.46664576
SORBS2	-0.877983862	6.318693651	-5.175602249	0.000417175	5.282241121
FMR1	-0.693091586	8.023920057	-5.125604539	0.000498142	5.08686996
RGS1	0.920524873	4.419045019	5.083447697	0.000575522	4.922985973
BCAS3	-0.398319966	4.842147099	-4.953326103	0.000950945	4.422150015
ATOX1	-0.742698069	9.420335211	-4.948169723	0.000950945	4.402461941
LDHA	0.479974549	11.61237595	4.839637944	0.001444081	3.990944548
IRS2	-0.790806732	8.938218616	-4.820766285	0.001514437	3.919957651
ADM	1.160475632	5.5624611	4.780782162	0.001699666	3.770120457
TOB1	-0.772838541	9.749765363	-4.775885769	0.001699666	3.751824766
MMD	0.879358276	7.741397444	4.768722025	0.001699666	3.72507797
PLCG2	-0.725757663	5.973959262	-4.765287859	0.001699666	3.71226491
PLOD1	0.673245734	7.445060138	4.757873855	0.001706812	3.684622468
HK2	0.729294423	4.533245423	4.73526038	0.001757891	3.600476284
IRS1	-0.923648145	7.186603193	-4.733584722	0.001757891	3.594251037
CENPM	0.556194348	4.777710285	4.732366626	0.001757891	3.589726552
ADAMTS5	0.586474456	4.889998006	4.654058689	0.00235518	3.300403856
RGN	-0.890820395	8.372160401	-4.638958201	0.002445422	3.244965203
LGALS3	1.121086505	8.64043118	4.616769096	0.002594115	3.163711231
GABARAPL1	-0.693714376	5.730872618	-4.613102262	0.002594115	3.150307767
NUDT13	-0.539812503	4.483456093	-4.606151141	0.002610393	3.124917968
LAMB1	1.02762886	6.159648537	4.596868822	0.002652444	3.09105163
DMXL1	-0.540187135	6.440114066	-4.580447325	0.00277193	3.031246151
PDPK1	-0.341344306	6.300348421	-4.57555152	0.00277193	3.013442889
CLIC1	0.661352464	8.91535809	4.568087809	0.002799403	2.986325346
NR3C1	-0.630158451	7.691914632	-4.548906301	0.002874467	2.916765963
SPP1	1.957891351	8.75853903	4.542589234	0.002874467	2.893899586
AASS	-0.844817451	4.498828481	-4.542428397	0.002874467	2.893317662
EMCN	-0.398368347	4.149122229	-4.542377582	0.002874467	2.893133809
ALDH7A1	-0.887110495	7.932194457	-4.534223171	0.002915726	2.863648187
SCD	1.164921453	7.258036415	4.498289778	0.003300949	2.734129443
DDIT4	1.245152244	7.311248395	4.462302293	0.003736494	2.605095736
FMO4	-1.074364689	6.11835607	-4.447662246	0.003889781	2.552799876
S100A11	0.957767265	7.532156044	4.439337029	0.00394352	2.523112179
SRF	0.20900667	4.35646951	4.435617462	0.00394352	2.509860168
TTC31	-0.583732692	6.686994532	-4.419622749	0.004058128	2.452958828
CYP3A43	-0.711667411	4.840121344	-4.417302576	0.004058128	2.444716182
PPP2R1B	-0.972315532	6.770540054	-4.415954026	0.004058128	2.439926649
PCYOX1	-0.828201217	6.022419337	-4.408645351	0.004110965	2.413986052
NFKBIE	0.450596617	4.659385469	4.404166873	0.004119794	2.398104846
KLF4	0.740971472	4.717198437	4.39786725	0.004158861	2.375783946
NPC2	0.549905786	9.1004816	4.390829901	0.004186664	2.350874457
CEP55	0.560279367	4.193616119	4.384885062	0.004186664	2.329852903
CLDN15	-0.92792995	6.748457171	-4.384861074	0.004186664	2.329768118
G6PC	-1.349981416	8.19471362	-4.3680951	0.00439333	2.270585371
ZKSCAN1	-0.50644512	6.454555471	-4.363317506	0.00439333	2.253748758
BTD	-0.626393112	5.640166526	-4.361569482	0.00439333	2.247591695
GFOD1	-0.470011474	5.465661065	-4.354654371	0.004451272	2.223250929
PFKFB3	1.132284111	5.915049368	4.347056493	0.004522578	2.196536974
ATP1B3	0.831515208	8.074836712	4.342741427	0.004537935	2.181379364
HEMK1	-0.37533955	5.284338783	-4.333108308	0.004648296	2.147577747
ARHGEF2	0.401680481	5.26488206	4.328201459	0.004676154	2.130379704
CCL20	1.613476698	7.389570173	4.323460816	0.004701886	2.113776769
SERPINF1	-0.757509049	10.66027401	-4.316519391	0.004768593	2.089488461
RAP1GAP	0.470862013	4.845937697	4.305036148	0.004915868	2.049366523
RANBP6	-0.558799409	5.820383303	-4.298342307	0.004915868	2.026012176
F11R	-0.812976435	8.240953307	-4.296227602	0.004915868	2.018639279
AUH	-0.548782979	6.968290228	-4.295350756	0.004915868	2.015582889
SLC6A1	-1.198317666	8.351611254	-4.292565693	0.004915868	2.005877931
PCK1	-1.681020166	9.285674742	-4.289711927	0.004915868	1.99593803
MID1IP1	0.728988683	6.866000878	4.284188121	0.004963088	1.976711014
RNF170	-0.670632296	5.042356904	-4.271434458	0.005114076	1.932383496
ETV1	0.199218153	3.834602009	4.270386962	0.005114076	1.928746777
TLE3	0.266256019	3.90209305	4.254028933	0.005382469	1.872034147
FOXM1	0.578022989	4.946349439	4.244205891	0.005525933	1.838050083
ACSL3	0.613932979	7.926839175	4.237946846	0.005573709	1.816424387
CLTCL1	-0.472524407	4.540493224	-4.233334802	0.005573709	1.80050337
FBXO38	-0.374771363	5.423625748	-4.228751812	0.005573709	1.78469452
MRPS31	-0.564497262	7.417162696	-4.228061015	0.005573709	1.782312671
SLC38A1	1.108857555	6.434850366	4.227146352	0.005573709	1.779159349
LRP12	0.512595826	3.595024397	4.223934969	0.005573709	1.768091775
CFL1	0.293920135	12.05727959	4.222403952	0.005573709	1.762817391
SULF1	0.775874485	4.753614426	4.206997829	0.005815742	1.709816807
CLDN14	-0.52025868	4.566954124	-4.205828552	0.005815742	1.705799715
GABARAPL1 /// GABARAPL3	-0.803665702	8.475309846	-4.167507907	0.006652613	1.574578489
ALDOA	0.71997528	9.889780039	4.158306611	0.006818946	1.54319547
LHFPL2	0.562632195	5.623529263	4.155595624	0.006821766	1.533958326
GJB1	-0.649428173	7.172548171	-4.148123658	0.006948073	1.508520967
RAB32	0.616369476	6.298309719	4.140250078	0.007087794	1.481751143
NIT1	-0.555259783	7.499239819	-4.132982252	0.007214374	1.45707259
SUOX	-0.553830362	6.979745344	-4.124641658	0.007264191	1.42878897
SPRY4	0.340831311	4.513080377	4.123012633	0.007264191	1.423269516
XK	0.827310287	4.227637717	4.121547586	0.007264191	1.418306963
CRNKL1	-0.554906337	5.711879961	-4.121220524	0.007264191	1.417199277
KIF23	0.476030468	4.124602862	4.117620994	0.007291041	1.405012558
IMPDH1	0.358624274	4.558962347	4.115399722	0.007291041	1.397495875
HIF1A	0.600718248	9.551206074	4.112749198	0.007298259	1.388530371
NFYB	-0.657238849	5.329771401	-4.109129346	0.007309673	1.376292668
TMEM45A	1.556585015	6.705452774	4.107619469	0.007309673	1.371190447
CTSC	0.959632885	7.77981134	4.102304816	0.007391423	1.353241565
RAB8B	0.324152554	4.566254794	4.095195422	0.007461286	1.329257123
CRYL1	-0.908376316	7.636782348	-4.095177233	0.007461286	1.329195798
CALCRL	-0.327692829	4.213287358	-4.089846236	0.007546559	1.311230395
DHRS1	-0.830289104	7.561084875	-4.07412043	0.007933105	1.258331371
HSD17B8	-0.700510695	5.97677258	-4.069473387	0.00800409	1.24272721
FKBP14	0.232490985	4.345203969	4.066738999	0.00801922	1.233551414
GNPDA1	0.585264357	6.210623039	4.060336901	0.008144582	1.212085053
PLAUR	0.362987565	4.260275312	4.055554248	0.00822293	1.196064457
FRY	0.535261687	4.389195335	4.048373057	0.00837627	1.172034707
HAGH	-0.852464973	7.629393763	-4.046097151	0.008379845	1.164425399
RBL2	-0.475407832	6.408180264	-4.042654324	0.008420068	1.152920398
SPARCL1	-1.0421582	7.516397139	-4.039225147	0.008460524	1.141467976
MUT	-0.635598435	8.445024705	-4.033939051	0.008474535	1.123827619
KLHDC2	-0.495812946	8.94751721	-4.031683335	0.008474535	1.116305049
PJA2	-0.564298677	7.507802876	-4.030715128	0.008474535	1.113077105
SREBF1	0.783076234	6.657658841	4.030417062	0.008474535	1.112083484
ANGPTL2	0.475634489	4.082826175	4.024814056	0.008585908	1.093415315
ATF7IP2	-0.549177592	6.112219299	-4.016107093	0.008798779	1.064442312
SHMT2	0.604717186	6.831921553	4.012345559	0.008815728	1.051939491
DAAM2	-0.42562654	4.711574418	-4.011544971	0.008815728	1.049279534
PTP4A1	-0.460393597	9.552100002	-4.00867539	0.008843956	1.039748471
SORD	-0.883978814	9.880211	-4.00213161	0.008992943	1.01803223
MAOB	-0.683988423	9.43039484	-3.99509031	0.009155144	0.994693447
SAP18	-0.423883361	5.707381076	-3.991935728	0.009155144	0.984247015
HOMER2	-0.785330834	5.15999906	-3.991369381	0.009155144	0.98237218
ALDH6A1	-1.03694163	7.826576312	-3.986390874	0.009257588	0.9658996
PNMA1	0.738515716	5.963458503	3.983120371	0.009278832	0.955086434
ANKRA2	-0.476899331	6.27965108	-3.980219359	0.009278832	0.94550027
CLK4	-0.499606439	6.774234592	-3.980037386	0.009278832	0.944899121
INHBE	1.452559705	7.876696853	3.975304465	0.009375773	0.929270911
LGALS1	0.365993798	6.367885017	3.972377147	0.009411908	0.919611574
HSD17B4	-0.56500798	10.31517406	-3.957878906	0.009855014	0.871847358
UBE2B	-0.587962861	7.198200099	-3.955431281	0.009876372	0.86379619
ING4	-0.224428004	4.850221685	-3.949176785	0.010036014	0.843239194
TREM2	0.357914728	4.501490455	3.932511069	0.01059066	0.788578553
TK1	0.448122221	5.023881921	3.930260451	0.010607071	0.781209815
SIRT5	-0.359827319	5.817320422	-3.920282976	0.010880902	0.748579648
GNMT	-1.407251908	6.17669701	-3.919599591	0.010880902	0.74634693
SLC1A5	0.35591131	4.327921285	3.90081365	0.011568908	0.685081981
FAHD2A	-0.548540106	6.321909946	-3.897222561	0.011603011	0.673395196
CYP26B1	0.617038045	3.902905063	3.89643638	0.011603011	0.670837712
EPO	0.32809793	3.770791587	3.893022506	0.011672108	0.659736609
SLC2A3	0.24192039	4.036824338	3.889701775	0.011738073	0.648945228
POR	-0.709603159	8.059716657	-3.88771363	0.011748391	0.642487586
CORO1C	0.526125404	7.325432985	3.881656432	0.011932306	0.622828298
ACVR1	0.458303056	6.453786488	3.874041533	0.012125658	0.598145276
MAP3K13	-0.330442785	4.175515417	-3.873737484	0.012125658	0.597160466
PEX11B	-0.56840948	7.403040902	-3.8665802	0.012208674	0.573994604
SPSB3	-0.351969251	6.151785628	-3.86637099	0.012208674	0.573317933
EHHADH	-0.873015996	8.229271621	-3.863032266	0.012208674	0.562522761
ENDOG	-0.505557724	5.871614164	-3.86275477	0.012208674	0.561625833
RND1	-0.616632811	6.316441801	-3.861822181	0.012208674	0.558611861
ANXA2	0.623669851	10.19378717	3.861743956	0.012208674	0.558359075
INHBA	0.411017596	4.473786133	3.860088842	0.012208962	0.553011417
ITIH2	-0.527636536	12.1459271	-3.857610844	0.012245645	0.545008192
PCTP	-0.677304182	7.40602585	-3.853504809	0.012323771	0.531755213
TSPAN31	-0.427638488	6.633983445	-3.85257974	0.012323771	0.52877082
FCGR2A	0.521443825	4.664235468	3.845361906	0.012519143	0.505503324
PHF21A	0.520601054	6.154329282	3.844130672	0.012519143	0.50153752
DHTKD1	-0.676928113	7.796354687	-3.843360681	0.012519143	0.499057858
SERPINF2	-0.780984099	8.172199549	-3.839147371	0.012636459	0.485495905
SLC27A3	-0.810437701	7.051109768	-3.837577178	0.012636459	0.480444525
NEDD9	0.588730136	5.967973198	3.828025725	0.012970293	0.449750035
TRIM52	-0.375020115	5.032541145	-3.827118714	0.012970293	0.446838216
TREM1	0.248853877	4.005907415	3.818739677	0.01328873	0.419962797
CRK	-0.499441291	6.028716005	-3.813924814	0.013421808	0.404539096
FAM49A	0.259732412	3.878346328	3.811939597	0.013421808	0.398183955
NDUFA2	-0.410260951	9.081918823	-3.811304443	0.013421808	0.396151198
TRAF5	0.684517499	5.892250339	3.806424446	0.013539029	0.380541575
TSPAN13	1.049186663	8.14565417	3.804080805	0.013539029	0.373050269
FAP	0.332773896	3.70650566	3.801909079	0.013539029	0.366111539
TSHZ2	-0.358484288	4.76172361	-3.801883561	0.013539029	0.366030026
POSTN	0.699792683	4.556832476	3.801290652	0.013539029	0.364136184
MLXIPL	-0.62107525	6.911440312	-3.79362315	0.013838378	0.339664848
FCGBP	0.639739616	4.413984435	3.790595413	0.0138915	0.330011764
DUSP10	-0.602925955	6.216038788	-3.789579254	0.0138915	0.326773315
LARS	-0.356746159	7.03521292	-3.7841861	0.014070871	0.309596437
METTL7A	-0.527760543	9.189917842	-3.783015915	0.014070871	0.305871875
UNC13B	-0.288873179	5.607249354	-3.777701725	0.014223073	0.288968254
ROGDI	-0.466848172	4.826772817	-3.775892104	0.014223073	0.28321618
TIAM1	-0.517028903	4.267854247	-3.775619624	0.014223073	0.28235025
ZRSR2	-0.229990961	5.688957373	-3.769599108	0.014454795	0.26322925
BCAT1	0.188823945	3.558395125	3.755044485	0.015137965	0.217098497
MTR	-0.578668425	6.585606887	-3.74862445	0.015405798	0.196792763
DUSP5	0.723614086	5.024019678	3.737657992	0.015880535	0.162167618
FH	-0.450798284	9.381986789	-3.734810442	0.015880535	0.153189324
NDFIP1	-0.436121715	9.15897107	-3.734764245	0.015880535	0.153043708
OSTM1	0.568333327	5.491019946	3.734320339	0.015880535	0.151644551
CDC20	0.850237362	5.757423262	3.732383413	0.015910602	0.145540986
TNFRSF21	0.721389129	5.502963415	3.727570615	0.016102266	0.130385401
PSD3	-0.756969176	5.842425188	-3.726050158	0.01610991	0.125600518
CXCL5	0.283706254	3.355195746	3.715909015	0.016610649	0.093723915
FMO5	-0.846879124	8.391199895	-3.712394768	0.016656574	0.082692886
COX5B	-0.341195014	9.63599894	-3.712375257	0.016656574	0.082631664
CHAD	-0.4498236	4.497869776	-3.707672215	0.016804226	0.067881456
NFX1	-0.24009372	4.323425046	-3.707125409	0.016804226	0.066167417
CYP4F3	-0.825422736	8.991351055	-3.704105368	0.016902246	0.056704126
DSG2	0.79130593	7.392545805	3.701112483	0.016970918	0.047331677
GARS	0.446937646	8.643522836	3.700256764	0.016970918	0.044652982
MMP1	0.49892242	3.524382347	3.698279752	0.016972711	0.038466039
STC2	0.467295714	4.15762647	3.697565607	0.016972711	0.036231781
TSPO	0.632766943	5.931692306	3.68995969	0.017347573	0.012456319
TGFB1	0.358179918	4.39366875	3.688225943	0.017372676	0.007041959
MGMT	-0.497745704	7.442447273	-3.682998864	0.017610395	-0.009270144
PIPOX	-0.966512362	9.060091688	-3.669697814	0.018280876	-0.050699474
ENO1	0.737212902	8.616418663	3.66960647	0.018280876	-0.050983594
VNN2	1.068033135	5.98532421	3.668034906	0.018298161	-0.055870999
HSD17B6	-1.35087137	9.304598724	-3.659708546	0.018748611	-0.081738581
SOCS2	-0.471224012	4.781947194	-3.658104597	0.018769007	-0.086716449
ASNS	0.967516192	5.311262675	3.654587694	0.018914288	-0.097625367
RAD17	-0.329065515	5.745142444	-3.651225603	0.019050741	-0.108046615
CYP3A5	-0.811833137	9.6997508	-3.649578007	0.019075295	-0.113150889
KRCC1	-0.593319394	6.735053375	-3.646110486	0.019220433	-0.123887581
SDHA	-0.354244851	8.254266496	-3.644769012	0.01922555	-0.128039178
CLMN	-0.53998703	5.464898139	-3.640310934	0.01943856	-0.141827684
PPP1R3C	0.907167013	8.359873339	3.634542898	0.019727219	-0.159648679
ALDH5A1	-0.476283723	6.223763032	-3.632696832	0.019727219	-0.165347749
FER1L4	0.209911585	4.299554178	3.631370991	0.019727219	-0.169439445
ASL	-0.743247332	8.484539296	-3.630573194	0.019727219	-0.171900987
GPD1L	0.570051113	5.348290424	3.629801014	0.019727219	-0.174283096
PCMTD2	-0.525971806	7.749808726	-3.62571119	0.019921938	-0.186893396
IL11RA	-0.540101597	5.810373471	-3.617190451	0.020426845	-0.213130754
SS18L1	-0.581227756	7.348060705	-3.613118868	0.020627242	-0.225651426
ZNF652	-0.512544373	6.942746533	-3.603215496	0.02119383	-0.25606052
MMP7	1.032935012	4.816479683	3.602089103	0.02119383	-0.259515144
SH3BP4	-0.686291832	7.633048397	-3.601557067	0.02119383	-0.261146599
TLR2	0.394769389	4.357403516	3.597533933	0.021328037	-0.2734773
GRHPR	-0.65922117	8.819573472	-3.595323029	0.021328037	-0.280249104
PCCB	-0.608286489	7.526158457	-3.595277545	0.021328037	-0.280388382
ADH6	-0.866357495	7.246104165	-3.594911745	0.021328037	-0.281508476
ACADSB	-0.736079378	6.50795519	-3.593687418	0.021330672	-0.285256775
TIMM8A	-0.220354918	4.023833455	-3.587474266	0.02158288	-0.304263324
RPL22	0.251041165	11.04455312	3.586750835	0.02158288	-0.306474716
JUP	-0.466700542	6.698200983	-3.585023801	0.02158288	-0.311752545
ALDH9A1	-0.413433908	9.93316251	-3.584868559	0.02158288	-0.312226867
ECT2	0.803652413	5.581568945	3.584366196	0.02158288	-0.313761674
NDUFA5	-0.290649995	5.976683289	-3.583046231	0.021583412	-0.31779361
PSRC1	0.400678433	4.859261245	3.582004066	0.021583412	-0.320976177
NDUFAF1	-0.437961077	6.319879159	-3.580885391	0.021583412	-0.324391595
TRIM15	0.355147247	5.453167911	3.575767342	0.021804762	-0.340006997
TUBB	0.509494902	9.94618278	3.574837691	0.021804762	-0.342841561
USP9X	-0.335167514	8.444614812	-3.574451679	0.021804762	-0.344018367
ETNK2	-0.733423948	5.870086235	-3.572726347	0.021818089	-0.349277063
MOCS2	-0.551200606	7.341322151	-3.572001522	0.021818089	-0.351485698
OCRL	-0.352766352	5.065377346	-3.567014794	0.022105996	-0.366671531
PHYH	-0.646628899	10.01861075	-3.565087458	0.022166252	-0.372536364
CENPA	0.363579687	4.396340753	3.557487958	0.022658837	-0.395637599
G6PD	0.896761514	5.435516828	3.551226439	0.023057137	-0.414642967
CES2	-1.00831342	8.76765014	-3.541720946	0.023721013	-0.443445151
AMD1	0.481748195	6.529418887	3.532743425	0.024283307	-0.470592641
LRP10	0.439503991	8.016524014	3.531790128	0.024283307	-0.473472217
LMO2	-0.392481332	5.345765369	-3.531116907	0.024283307	-0.475505419
EPM2AIP1	-0.429438448	7.824486035	-3.529560105	0.024283307	-0.480205981
MSH3	-0.239293617	5.452492891	-3.529248307	0.024283307	-0.481147223
CEP70	-0.489158048	5.312686096	-3.52701415	0.024318432	-0.487889699
MYL5	-0.364176988	4.696449824	-3.526631148	0.024318432	-0.48904523
PLVAP	-0.605095614	6.041803567	-3.512699227	0.025227178	-0.53101209
AVPI1	-0.530831392	6.72432317	-3.512241675	0.025227178	-0.532388175
KIF2C	0.418581908	4.673602999	3.509981782	0.025227178	-0.539182746
LPIN2	-0.590268133	7.88592658	-3.509471123	0.025227178	-0.540717616
MLYCD	-0.387526187	4.670947859	-3.507400149	0.025227178	-0.546940493
ETV5	0.406073287	4.286000915	3.507216979	0.025227178	-0.547490747
EGLN3	0.566498173	4.078405472	3.507204083	0.025227178	-0.547529485
BUB1B	0.697403101	5.680756723	3.506316511	0.025227178	-0.550195476
LIF	0.522732615	4.273885081	3.506053024	0.025227178	-0.550986809
DAPK1	-0.347759058	6.141941914	-3.504819972	0.025242013	-0.554689425
NPAS2	0.197055823	4.127188151	3.503038073	0.025301032	-0.560038332
OSBPL10	0.264540234	4.216723228	3.502018622	0.025301032	-0.563097569
SFXN1	-0.473430253	6.675003506	-3.500308222	0.025357349	-0.568228693
LIN7C	-0.326059885	6.271331235	-3.496167421	0.025621979	-0.580642826
GNB5	-0.68795903	5.273702053	-3.493760564	0.025739467	-0.587853324
HADHB	-0.302469236	10.11119987	-3.491446367	0.02581205	-0.594782578
ITGAV	0.645844064	8.407177911	3.489702833	0.02581205	-0.600000766
UBE2D3	-0.353189184	8.855263136	-3.489272746	0.02581205	-0.601287652
SOX4	0.938087711	5.545649276	3.488786289	0.02581205	-0.602743059
DOK4	-0.296890864	4.041288508	-3.487235969	0.025857458	-0.60738032
HDHD3	-0.534107054	6.062756178	-3.483881171	0.026030787	-0.617409565
S100A4	0.713168069	6.794176254	3.483197719	0.026030787	-0.619451837
MYCN	0.133174446	3.609238317	3.480126438	0.026184265	-0.628625484
SERPINC1	-1.090577918	10.79018114	-3.478662849	0.026184265	-0.63299487
F7	-0.886666456	8.454052918	-3.478400684	0.026184265	-0.633777383
CDC37L1	-0.520976232	5.335876851	-3.4759761	0.026308558	-0.641012132
LEPRE1	0.361221013	5.76113782	3.473714334	0.02641928	-0.647757487
FADD	0.351770892	5.485197449	3.470516934	0.026482575	-0.657287363
PPP2R2D	-0.263721831	4.917796006	-3.470434989	0.026482575	-0.657531509
GPLD1	-0.630280263	4.437415111	-3.470004497	0.026482575	-0.658814048
CD63	0.280410061	11.30887942	3.469001276	0.026483622	-0.661802393
CAT	-0.780798603	8.760201621	-3.465708611	0.026687804	-0.671605674
IQGAP2	-0.550149622	8.731082956	-3.461714084	0.026956587	-0.683488829
CHST11	0.282428392	3.954172548	3.459431649	0.026992807	-0.690273933
ZNF200	-0.247351027	4.496298473	-3.458719777	0.026992807	-0.692389429
RND3	0.692759063	7.815808139	3.45803169	0.026992807	-0.694433921
ACACA	0.341058925	6.079403875	3.45713575	0.026992807	-0.697095521
FBXO3	-0.483772422	5.802443798	-3.456139804	0.026992807	-0.700053575
RNASEL	-0.17179146	3.682118227	-3.455455983	0.026992807	-0.702084203
CSAD	-0.567534713	6.887264836	-3.450737598	0.027331608	-0.716087006
IQSEC1	-0.461101181	6.948223501	-3.448419321	0.027442485	-0.72296148
KLF9	-0.681995681	5.751916535	-3.445973003	0.027442485	-0.730211705
NDUFA4L2	0.653286547	4.816233373	3.444952135	0.027442485	-0.733236088
PDGFRL	0.232799882	3.848404418	3.444732596	0.027442485	-0.733886395
LYST	-0.399688007	5.143224555	-3.443955379	0.027442485	-0.73618836
SAR1B	-0.67748461	8.100841495	-3.44303591	0.027442485	-0.73891112
PRDX6	-0.308735469	10.53177232	-3.441721653	0.027442485	-0.742801945
RIT1	0.506961359	4.512734084	3.441335666	0.027442485	-0.743944432
MFGE8	0.269946993	4.678384353	3.439700684	0.027442485	-0.7487827
HPSE2	-0.147991578	3.874964503	-3.439113831	0.027442485	-0.750518886
ANGPTL4	-0.91266096	6.821984963	-3.439076878	0.027442485	-0.750628202
SIRT3	-0.265231771	4.929359279	-3.438138432	0.027443016	-0.753404059
RGS5	-0.725523104	7.198907667	-3.436744751	0.02748522	-0.757525367
SPP2	-1.405085571	7.707711159	-3.434895706	0.027533998	-0.762991221
LEPROT	-0.390229174	8.685563867	-3.43435743	0.027533998	-0.764581955
AKAP9	-0.487153144	5.986048338	-3.432815849	0.027590533	-0.769136602
MCM10	0.293446346	3.818399096	3.429937046	0.027770018	-0.777637806
UBB	-0.220675777	12.24801559	-3.425357717	0.028043895	-0.791149155
CDC25B	0.529987994	7.107459591	3.424622542	0.028043895	-0.793316968
PCNXL2	0.22593853	3.884854183	3.423133579	0.028043895	-0.79770636
POLB	-0.517145571	7.265699056	-3.422477556	0.028043895	-0.799639808
ZCCHC6	-0.547994075	7.177691742	-3.422033197	0.028043895	-0.800949268
C5AR1	0.389183185	4.564714028	3.421502231	0.028043895	-0.80251377
ELF4	0.314510337	4.467574294	3.419562548	0.02814013	-0.80822746
PPT1	0.455847258	8.995280389	3.416391845	0.02834681	-0.817561845
CARS	0.349228363	7.368564722	3.41498304	0.02834681	-0.821707103
ADAM9	0.72911937	7.203565264	3.4146522	0.02834681	-0.822680367
CHEK1	0.345364279	3.798850251	3.410742668	0.028630178	-0.834175801
MPDZ	-0.695553797	7.034535221	-3.408959111	0.028714514	-0.839416652
USP7	-0.363460028	7.157647571	-3.405526953	0.028956083	-0.8494957
ABCC1	0.453803187	4.570869203	3.403276603	0.029086359	-0.85609984
IRF6	-0.921529594	7.165290381	-3.401943528	0.029129323	-0.860010409
TMEM30B	-0.878055203	5.36043666	-3.393542406	0.029858348	-0.8846272
CTH	-0.938777528	6.159243591	-3.39248372	0.029858488	-0.887725926
CHD9	-0.376996233	6.112417753	-3.391781122	0.029858488	-0.889781973
SERINC5	-0.478356354	9.045967894	-3.390595736	0.029888799	-0.893250066
MCM5	0.464071722	5.544354851	3.388818835	0.029977504	-0.898446961
BAMBI	0.855982799	7.220119677	3.385679622	0.030201324	-0.907622932
PPOX	-0.376033966	6.376763845	-3.379376105	0.030459194	-0.926027869
SLC4A7	0.217091856	3.743891124	3.379116866	0.030459194	-0.926784209
SMARCA2	-0.32876299	4.617772094	-3.378089652	0.030459194	-0.929780699
MCCC2	-0.33391823	6.618457102	-3.378038129	0.030459194	-0.929930978
MICAL1	0.419144533	4.786619631	3.377866845	0.030459194	-0.930430555
SPOP	-0.340321352	6.845494869	-3.377453105	0.030459194	-0.931637211
ME1	0.880226062	5.40206587	3.377042613	0.030459194	-0.932834277
SNRK	-0.259166912	5.533576583	-3.373761146	0.030630819	-0.942399462
APOC3	-0.842559132	12.1851936	-3.373418216	0.030630819	-0.943398648
UQCRC1	-0.436356236	9.741984822	-3.372565741	0.030630819	-0.945882128
PON3	-0.840768984	9.266684773	-3.371214416	0.030630819	-0.949817871
MSN	0.592494161	7.958743201	3.371075276	0.030630819	-0.950223044
ATXN7	-0.311202886	5.75111083	-3.368825644	0.030771949	-0.956772119
C14orf105	0.545206416	4.956516192	3.365665954	0.031005913	-0.965964669
TMEM165	0.400910131	6.251729789	3.363800669	0.031109924	-0.971388164
TFR2	-0.817804228	6.543608954	-3.360854375	0.031324779	-0.97994993
KPNA1	-0.355013692	5.86398012	-3.357876285	0.031487569	-0.988598034
ECHDC2	-0.543037372	9.587098236	-3.357595305	0.031487569	-0.989413661
COL18A1	-0.564781289	8.977718487	-3.354966989	0.031672511	-0.997040481
LECT2	-1.383684631	8.9687608	-3.351725326	0.031846661	-1.006440561
PEX11A	-0.415728991	5.507144359	-3.351625499	0.031846661	-1.006729921
TLE1	-0.413665669	5.047907818	-3.347008035	0.032242178	-1.020106706
FGF21	0.911318546	5.045002792	3.343737608	0.032499707	-1.029572239
ELL2	-0.254530927	4.552137588	-3.341919543	0.032604999	-1.034831043
ZNF500	-0.195234379	4.317917406	-3.338271035	0.03290593	-1.045377575
SVIL	-0.436009893	5.629593024	-3.332685516	0.033419028	-1.061505517
PMF1	-0.462062877	7.046348607	-3.328927854	0.033520121	-1.072343476
SERPINE2	0.978334272	7.10815175	3.328903153	0.033520121	-1.072414687
COQ4	-0.361765535	5.878709855	-3.328756764	0.033520121	-1.072836706
ADCY9	-0.230813206	4.531555818	-3.32849195	0.033520121	-1.07360009
UBL3	-0.415306261	7.085857076	-3.325393221	0.033769618	-1.082529257
HMGA1	0.32025232	5.192819892	3.324497157	0.033779141	-1.08511008
SMOX	0.210448654	4.215887612	3.321364967	0.033953857	-1.094126974
SMC4	0.611944774	6.775120562	3.321291767	0.033953857	-1.09433762
NEO1	0.321203561	4.394825582	3.318695316	0.034151464	-1.101806957
F10	-0.585754498	7.143712448	-3.316557304	0.034299407	-1.107953972
TMCC1	0.573362833	5.856330982	3.314469022	0.034413842	-1.113954952
IVNS1ABP	0.466518266	6.721372738	3.313928954	0.034413842	-1.115506424
BGN	0.455845686	5.296668135	3.312725419	0.034459164	-1.118963133
TPCN1	0.325329633	7.088009166	3.311410556	0.034517154	-1.122738439
SORBS3	-0.245401901	5.202804966	-3.307972396	0.034813325	-1.132604605
DECR2	-0.45337342	6.766688474	-3.304007042	0.035171761	-1.143973423
DNASE1L3	-0.725849082	5.242912768	-3.298405961	0.035629264	-1.16001331
F13B	-1.024093843	7.18248407	-3.297567954	0.035629264	-1.162411245
CYP7A1	-1.456337716	5.39009343	-3.296857007	0.035629264	-1.164445219
FAM63A	-0.334756975	5.310080568	-3.29580507	0.035629264	-1.167454098
RAB31	0.553358342	5.766572244	3.294470497	0.035629264	-1.171270299
RBCK1	0.387763184	6.903764421	3.293353359	0.035629264	-1.174463796
PTHLH	0.207812019	3.305621107	3.293135462	0.035629264	-1.175086583
CLOCK	-0.17873176	5.111118322	-3.293039092	0.035629264	-1.175362014
PMPCB	-0.277859388	8.733875975	-3.292951975	0.035629264	-1.175610994
SLC30A10	-0.722176376	7.071470551	-3.290153996	0.035862057	-1.18360481
IL15RA	0.503324524	5.91479789	3.286616162	0.036182361	-1.193704582
S100A6	0.832107256	6.992068125	3.284656115	0.036316677	-1.199296348
SLC7A7	0.496699223	5.635565988	3.283725032	0.036316677	-1.20195167
LANCL1	-0.312622454	6.163294836	-3.283154952	0.036316677	-1.203577164
PLK4	0.256785026	3.69528141	3.279383143	0.036588369	-1.214326166
GNA15	0.191131728	3.90192036	3.27799116	0.036588369	-1.218290567
NFS1	-0.255146592	6.444462343	-3.27763779	0.036588369	-1.21929676
MYH4	-1.146623762	4.447842215	-3.27717917	0.036588369	-1.22060251
CLEC5A	0.199975501	3.400360871	3.277020123	0.036588369	-1.221055305
TUBB3	0.355724309	8.021224995	3.276142573	0.036602452	-1.223553297
PAM	0.609281982	6.176566126	3.273120107	0.036869417	-1.232152793
MRFAP1L1	-0.281552418	7.441345727	-3.271609182	0.036911458	-1.23644927
ITGA5	0.474968577	6.9173005	3.270716752	0.036911458	-1.238986241
RBP4	-0.336197373	8.528909613	-3.268543403	0.036911458	-1.245162236
PHC2	0.33909902	7.46197079	3.268136101	0.036911458	-1.246319299
NDUFB1	-0.348028665	10.32564193	-3.267819349	0.036911458	-1.247219043
SSTR2	0.223572309	3.867319453	3.267717767	0.036911458	-1.247507578
GAL3ST4	0.21794824	4.897131122	3.267518012	0.036911458	-1.248074938
ANXA5	0.675362864	8.378937139	3.266690178	0.036921504	-1.25042593
BHMT	-1.236750568	8.748410482	-3.260661532	0.037472277	-1.267532381
MMP9	0.83215997	5.624962619	3.260580156	0.037472277	-1.267763113
SLC1A2	-0.562653878	4.532687727	-3.255625943	0.037808129	-1.281801488
ECHS1	-0.392233031	10.33176151	-3.255573511	0.037808129	-1.281949968
PDK4	-0.716847047	4.89390023	-3.255315287	0.037808129	-1.282681196
LIMA1	0.431940227	6.433287256	3.254841875	0.037808129	-1.284021664
S100A9	0.743027764	4.906751234	3.253612461	0.037868143	-1.287502018
NMT2	-0.295064664	4.260624768	-3.248108849	0.038449128	-1.303069222
EEF1E1	0.268738518	5.20403375	3.245510537	0.038678763	-1.310411267
RLF	0.327927521	5.236880448	3.244761134	0.038681287	-1.312527973
HSDL2	-0.718685679	6.654249328	-3.242404852	0.038697074	-1.319180773
SNRPF	0.357566062	8.477410749	3.24211177	0.038697074	-1.320007997
PITX1	0.15615705	3.382431808	3.240970341	0.038697074	-1.323229103
SPRY2	0.474102233	5.667272403	3.240938664	0.038697074	-1.323318482
LAMA3	-0.750978703	5.09586751	-3.240684461	0.038697074	-1.32403571
CDO1	-0.998766528	9.202463129	-3.240104161	0.038697074	-1.325672847
MCM6	0.577903275	7.481319839	3.239574202	0.038697074	-1.327167754
ANXA2P2	0.474771078	8.516331494	3.23696941	0.038930273	-1.334512473
RBM23	-0.451527391	6.169216383	-3.23511046	0.03907213	-1.339751224
PLK3	0.150936409	4.127580096	3.232391244	0.039321986	-1.347409929
FEN1	0.472716305	5.934453231	3.229558836	0.039583525	-1.355381902
UTP11L	0.37333833	6.506897018	3.22877571	0.039583525	-1.357585055
TIA1	-0.297203724	6.391025042	-3.228170259	0.039583525	-1.359288064
KIF4A	0.590668206	5.047068195	3.221733805	0.040309493	-1.377376491
TGM2	0.154500011	4.080072755	3.218918518	0.040574372	-1.385279127
OIP5	0.437689108	4.554152164	3.218252838	0.040574372	-1.387146903
ADH5	-0.394188251	8.625789886	-3.212701362	0.041201807	-1.402711122
ANKRD49	-0.358573745	6.854484306	-3.21142898	0.041235379	-1.406275328
GPR126	0.759227477	7.438859073	3.211036282	0.041235379	-1.407375125
CA9	0.597159667	4.297248837	3.209483287	0.041316519	-1.4117234
PSMD14	0.369139986	9.299922502	3.208352922	0.041316519	-1.414887269
PURA	-0.373336351	5.843969261	-3.208313932	0.041316519	-1.414996385
MKL2	-0.446893194	6.414747628	-3.207411032	0.041343365	-1.417522911
ARSJ	0.193078103	3.410053348	3.205965862	0.041441369	-1.421565629
CYB5A	-0.59975436	10.39144173	-3.205051578	0.04147013	-1.424122486
ADH1B	-1.266381737	9.425000631	-3.204255957	0.041483533	-1.426347011
NAP1L1	0.463802656	8.811873835	3.203516881	0.04148971	-1.428413037
OXR1	-0.458796528	5.628032061	-3.201961822	0.041603135	-1.432758813
CXCL1	0.800585067	4.749213755	3.200506571	0.041615845	-1.436824111
WDR59	-0.211079797	4.497846394	-3.200487918	0.041615845	-1.43687621
UAP1	-0.423139788	9.268071821	-3.198957371	0.041726846	-1.441150209
IARS	0.393872166	9.221624073	3.197513715	0.041826806	-1.445180048
CLUAP1	-0.209848475	4.278472874	-3.196318852	0.041894259	-1.448514287
CTSO	-0.70680433	6.785413876	-3.193491756	0.042178447	-1.456399199
GAPDH	0.384170631	11.44078428	3.191385267	0.042354916	-1.462270613
IL1B	0.172207738	3.90973409	3.19080466	0.042354916	-1.463888383
RB1CC1	-0.526015505	7.534425444	-3.188731081	0.042541324	-1.469664136
REEP4	0.181728461	4.598461824	3.187604111	0.042601501	-1.472801919
SLC6A12	-0.630294133	4.919406474	-3.185726287	0.042762844	-1.478028276
ASAH1	0.363074734	6.959762119	3.182008168	0.043095848	-1.488369141
RBM39	-0.268672217	8.866333021	-3.18191006	0.043095848	-1.488641868
CDIPT	-0.399774035	9.201849451	-3.179265712	0.043363663	-1.495990183
PCCA	-0.272138505	4.898992612	-3.174555829	0.043917025	-1.509066038
GOLGB1	-0.253942216	6.438115056	-3.171737714	0.044213851	-1.516882301
HLF	-0.864989497	6.548236266	-3.16921699	0.044471156	-1.52386893
RNF13	-0.313938664	7.834127466	-3.168496034	0.044478347	-1.525866354
TPX2	0.632055709	6.30833255	3.16608459	0.044722021	-1.532544614
GMDS	0.5020355	5.227008699	3.164797924	0.044808915	-1.536106212
CKAP4	0.485452095	8.942497533	3.163653964	0.044876064	-1.539271797
STAB1	0.435153009	6.175764615	3.162060998	0.044892826	-1.543678322
TTPA	-0.717685929	4.548233378	-3.161808215	0.044892826	-1.544377416
CYP4A11	-0.844610747	6.999417045	-3.161544693	0.044892826	-1.545106158
ABAT	-0.75543924	8.968354068	-3.160541211	0.044902785	-1.547880729
SLCO2A1	-0.418725623	4.653748781	-3.160153512	0.044902785	-1.548952504
MRPL15	-0.514727776	8.370880164	-3.156087962	0.045355179	-1.560185032
SIAH2	-0.560839079	7.666203391	-3.155484713	0.045355179	-1.561850717
ACADM	-0.490524656	9.186778503	-3.154643958	0.045355179	-1.564171766
CALCOCO1	-0.255979777	6.628642244	-3.154321579	0.045355179	-1.565061615
SLC27A5	-0.942724462	7.208657489	-3.152150447	0.045513912	-1.571052559
EMR2	0.190499138	3.62593153	3.150927676	0.045513912	-1.574425146
ADA	0.250249017	4.51378197	3.150684368	0.045513912	-1.575096097
FBXO5	0.429762963	4.012516825	3.150428507	0.045513912	-1.57580162
SAE1	0.391177301	7.70266581	3.149946582	0.045513912	-1.577130376
XPC	-0.281552778	6.151597488	-3.149012641	0.045554598	-1.579704951
ZNF74	0.162828041	3.743827011	3.148162395	0.045583571	-1.58204826
STX6	0.246991391	4.060275198	3.146009507	0.045720478	-1.587979388
C17orf59	-0.180546732	4.245397661	-3.14533846	0.045720478	-1.589827419
MGST3	-0.466736278	9.308544717	-3.14526857	0.045720478	-1.590019875
NUP88	-0.195519309	5.363471957	-3.141779432	0.046063469	-1.599623419
HBEGF	0.131895988	4.298614998	3.140517087	0.046063469	-1.603095765
SLC36A1	0.307607272	5.129808395	3.140338122	0.046063469	-1.603587953
ONECUT1	-0.385078382	4.718333182	-3.140310035	0.046063469	-1.603665195
RTN1	0.321572942	3.890579294	3.139671331	0.046063645	-1.605421555
B3GALNT1	0.215225311	3.475157183	3.137772214	0.046245168	-1.610642171
CNNM3	-0.387396508	6.579831416	-3.136556079	0.046328871	-1.613983928
BNIP3L	0.47289208	7.216417947	3.135363455	0.046409463	-1.617260053
PBXIP1	-0.260734864	5.309367751	-3.134193258	0.046456529	-1.620473578
MAP3K6	0.247283172	3.906903184	3.133772549	0.046456529	-1.621628663
FASN	0.861141792	8.109704149	3.133036542	0.046471725	-1.623649118
MAOA	-0.670490307	7.553490713	-3.129408871	0.04690694	-1.633601951
SIRT1	-0.399081906	5.938713644	-3.127350281	0.047084194	-1.639245668
TM4SF5	-0.703465144	7.991073467	-3.126938054	0.047084194	-1.640375442
ITPR2	-0.479145527	5.539221848	-3.126264476	0.047091021	-1.642221225
SLC38A3	-0.726786785	7.163396412	-3.125386268	0.047127953	-1.644627262
DHCR7	0.640268993	7.252219244	3.123042764	0.047380108	-1.651045068
SUCLG1	-0.35156203	9.855975597	-3.122261523	0.047403265	-1.653183658
NCOA2	-0.36026696	4.927481441	-3.119455881	0.047725371	-1.660860281
YBX1	0.433424656	9.955023115	3.118207798	0.047807058	-1.664273388
TRIP13	0.541102843	5.007961274	3.117661657	0.047807058	-1.665766555
RNF14	-0.477921852	6.00471394	-3.11583856	0.047925115	-1.670749408
GCDH	-0.506596904	5.75590253	-3.115627453	0.047925115	-1.671326245
F12	-0.422435087	6.570892103	-3.113872007	0.048094349	-1.676121666
LIME1	-0.539708063	5.941149421	-3.108887621	0.048749065	-1.689725605
FADS2	0.643488106	5.662749207	3.106886665	0.048958332	-1.695181797
C16orf58	-0.342090234	5.575152969	-3.101117221	0.049744481	-1.710897701
DPP3	0.375997789	5.782994109	3.095974741	0.050433331	-1.724885499
PROL1	-0.309344418	4.13703347	-3.09543277	0.050433331	-1.726358573
E2F3	0.359587173	5.481912548	3.093708999	0.050606348	-1.731042362
DOC2B	-0.118165839	3.679907288	-3.090730064	0.050874702	-1.739131586
PES1	0.344934046	5.781091938	3.089906422	0.050874702	-1.741367034
PHKB	-0.432766604	5.740603519	-3.089829629	0.050874702	-1.74157543
SLC7A11	0.362306766	3.701506871	3.089269115	0.050874702	-1.743096409
IFT88	-0.346315313	6.078332735	-3.088940945	0.050874702	-1.743986808
CLGN	0.822371138	5.486399466	3.088193905	0.050896594	-1.746013402
PPARG	0.551747927	5.147716254	3.086638163	0.050931635	-1.750232575
ZBTB20	-0.47234085	7.522370586	-3.086239398	0.050931635	-1.751313742
CNN2	0.303068196	5.462342367	3.086154502	0.050931635	-1.751543906
PIK3R1	-0.563706275	7.100171301	-3.084260622	0.051134357	-1.756677076
SACS	0.471246818	4.177214516	3.080787952	0.051446839	-1.76608265
PSD4	-0.176991769	3.893927624	-3.080521533	0.051446839	-1.766803874
GPT	-0.271998728	4.476782321	-3.080475638	0.051446839	-1.766928111
SNCAIP	0.609445331	4.312961898	3.076173105	0.051943751	-1.778568231
IFIT5	-0.421052939	5.965929072	-3.076149406	0.051943751	-1.778632308
F8	-0.587298451	5.445333612	-3.073982458	0.052106103	-1.784489671
EGR3	0.147612065	3.486171188	3.073938284	0.052106103	-1.784609042
KALRN	-0.285051222	4.018167347	-3.070830982	0.052509239	-1.793002178
HPR	-1.132351864	7.347153903	-3.069729922	0.052590758	-1.795974571
GPNMB	0.76367719	8.083380206	3.068476984	0.052639632	-1.799355896
S100A13	0.283009974	5.418628376	3.067775012	0.052639632	-1.801249822
RALGPS2	-0.448755609	5.415201189	-3.067646722	0.052639632	-1.801595911
AMT	-0.46380969	7.705250417	-3.066071239	0.052713812	-1.805845127
ADAM17	0.151002722	4.191906556	3.066005339	0.052713812	-1.806022825
CCL2	0.567444474	6.52095747	3.062883108	0.053008534	-1.814438274
GADD45B	-0.585424286	5.908601807	-3.062490975	0.053008534	-1.8154947
ARMC9	0.116730044	3.607160409	3.062360148	0.053008534	-1.81584713
ABCA1	0.170503444	4.365010406	3.061832565	0.053008534	-1.817268241
ASGR1	-0.522633679	8.985756547	-3.059725308	0.053139743	-1.822942381
CAP1	0.289789937	9.06135316	3.059284484	0.053139743	-1.824128964
F5	-0.592364499	9.899444406	-3.058854662	0.053139743	-1.825285796
FASTKD1	-0.438769531	7.412292844	-3.057711511	0.053139743	-1.828361845
SLC38A4	-0.973515164	8.439853346	-3.0575718	0.053139743	-1.828737721
TMEM132A	0.251965239	4.414889153	3.057523814	0.053139743	-1.828866818
SPAG7	-0.293992632	6.716488584	-3.056013956	0.053291042	-1.832927956
CD151	0.428774567	6.625983328	3.054074771	0.053513035	-1.838141438
BCKDHA	-0.325350726	6.261661062	-3.052938295	0.053528973	-1.841195572
RAC1	0.196372972	10.2554693	3.052821099	0.053528973	-1.841510467
BPHL	-0.495072971	6.469049476	-3.050329524	0.053842992	-1.84820275
HGSNAT	-0.517960535	7.300755851	-3.048805752	0.053999024	-1.852293317
VSIG4	0.518455342	4.394685178	3.046864925	0.054224558	-1.857501016
ACAD8	-0.384130654	5.647711283	-3.045439135	0.05436558	-1.861324999
UPP1	0.420318297	4.357885881	3.043911268	0.05452403	-1.865421108
ABI2	0.180755662	4.249563692	3.041904311	0.054762938	-1.870799036
DIAPH1	-0.238145472	5.275774436	-3.039327276	0.055098518	-1.877700256
COL10A1	0.219171905	3.41305911	3.038074864	0.055212916	-1.881052425
DHRS2	-1.026850867	5.62600325	-3.037384535	0.05523305	-1.88289965
KIF3B	-0.445079374	7.158552556	-3.036617454	0.055266252	-1.884951843
KRT23	1.129286258	5.69471587	3.035267929	0.055397741	-1.888561223
IFIT1	-0.863649566	6.397683556	-3.033245195	0.055643487	-1.893968646
PARP8	0.328171427	4.682107286	3.031405184	0.055859287	-1.89888499
FTH1	0.46886377	10.14483665	3.02231168	0.057324982	-1.923145642
KIAA0101	0.421750499	5.982702765	3.02099403	0.057366926	-1.926655992
STK39	0.644481664	5.10977719	3.020937994	0.057366926	-1.926805248
PDK2	-0.243877073	4.740015195	-3.019874271	0.057453772	-1.929638139
TRAPPC6A	-0.433640772	6.292843706	-3.018740856	0.057553033	-1.932655721
THYN1	-0.395280192	6.864743466	-3.016089454	0.057818961	-1.939711079
CXCL3	0.233636349	3.721647704	3.015914674	0.057818961	-1.940175986
QDPR	-0.504881677	8.66856276	-3.015532282	0.057818961	-1.941193053
CBR1	-0.630103355	7.993235504	-3.014838846	0.057836713	-1.943037148
RPP14	-0.324897112	5.901085227	-3.014310078	0.057836713	-1.944443092
MLLT3	0.211646048	3.707057348	3.011046991	0.058312147	-1.953114802
PLAU	0.178464635	3.861938738	3.010040826	0.05839118	-1.955787126
PEX19	-0.409874808	6.99730585	-3.007143537	0.058805855	-1.963478029
CYP4F12	-0.448892903	6.514006824	-3.004222627	0.059227525	-1.971225391
SLC9A8	-0.266931842	4.351048245	-3.002934002	0.059358654	-1.97464132
ECM2	-0.66612149	6.163277427	-3.000533614	0.059690234	-1.981001092
DHRS7B	-0.331290569	5.882599263	-2.997066278	0.060217143	-1.990180236
CDC6	0.445269745	4.41854085	2.995291237	0.060439184	-1.99487591
ATP1B1	-0.485533914	10.31544866	-2.994484234	0.060485295	-1.997009979
CXCL6	0.865248866	4.540086259	2.991271938	0.060879344	-2.005499947
HOMER3	0.234109334	4.5146208	2.991173488	0.060879344	-2.005760026
MKI67	0.348057712	4.585647138	2.990672018	0.060879344	-2.007084668
MGST2	-0.434244697	8.188912228	-2.989419897	0.061008043	-2.010391361
SLC17A4	-0.925320648	6.55996723	-2.987260757	0.061304281	-2.016090661
PRPSAP1	-0.363545429	8.343861818	-2.986254833	0.061335217	-2.018744741
ATP5J	-0.295538291	10.58614715	-2.985574919	0.061335217	-2.020538237
NCAPG	0.543910219	5.387880518	2.98544682	0.061335217	-2.0208761
ALDOB	-1.090292305	10.37701924	-2.982700242	0.061742321	-2.02811737
ATIC	0.419724463	8.291907496	2.979928003	0.062156761	-2.035420649
KNG1	-0.779792595	11.80188046	-2.976343697	0.06267887	-2.044854851
ARHGEF7	-0.34775169	5.768620551	-2.976051603	0.06267887	-2.045623252
MGAM	0.325778898	3.642787983	2.974874571	0.06279795	-2.048718978
PTTG1IP	0.359776391	9.315572826	2.972586223	0.063127497	-2.054734662
ATRN	-0.483891395	7.712796551	-2.971402498	0.063248855	-2.057844957
GNA12	0.283291223	4.932825721	2.967999729	0.06379347	-2.06678013
SULT4A1	-0.275166782	4.146444249	-2.966589174	0.063928985	-2.070481529
CDC14B	-0.533121147	5.585936879	-2.96620779	0.063928985	-2.071482056
CDK10	-0.256205685	5.033951956	-2.964864519	0.064026828	-2.075005149
FLAD1	-0.341265934	5.671122908	-2.964616555	0.064026828	-2.075655355
STAG2	-0.375645629	7.156527614	-2.962930697	0.064246999	-2.080074779
TBPL1	0.36225462	6.339760273	2.960085861	0.064691875	-2.08752765
EPHB6	0.329884276	3.838054896	2.958572579	0.064857123	-2.09148969
LAPTM4B	0.817390743	8.356053596	2.958157558	0.064857123	-2.09257599
MBTPS2	-0.190948809	4.273110879	-2.955461003	0.065277183	-2.099631009
ING2	0.207802453	4.423351865	2.954011037	0.065455657	-2.103422339
C4orf29	-0.186668831	4.254889254	-2.953137626	0.065521788	-2.105705355
MMP10	0.272555373	3.353825262	2.951947868	0.065650095	-2.108814365
HLA-DRB4	0.150478126	3.622214519	2.950812007	0.065705275	-2.111781556
COX15	-0.221668714	5.52470287	-2.950599495	0.065705275	-2.112336589
RTN3	0.3826751	8.718585322	2.949830884	0.065751624	-2.114343753
GPD2	0.117048951	3.531535375	2.948653845	0.065878366	-2.117416645
UGDH	0.495014343	9.806119169	2.945874242	0.066321614	-2.124669258
FLOT1	0.183063381	6.417787188	2.945088902	0.066372038	-2.126717349
CKS2	0.608725044	8.071755587	2.942639436	0.066752799	-2.133102377
NIT2	-0.412074329	8.159453633	-2.941830621	0.066773835	-2.135209737
LRRC8B	0.393399509	4.773220393	2.94147621	0.066773835	-2.136132999
BLOC1S1	-0.340510423	8.211577276	-2.94055434	0.066852277	-2.138534088
DGCR6 /// DGCR6L	-0.442035131	7.61715322	-2.93954441	0.066948483	-2.14116381
TSPYL4	-0.41456177	5.548779819	-2.938003219	0.067151024	-2.145175404
COL16A1	0.456311445	4.264323775	2.937383587	0.067169827	-2.146787757
ENO2	0.460058544	4.032120396	2.93553035	0.067435763	-2.151608389
RNF24	0.163527289	4.465403973	2.93236297	0.067967708	-2.159841445
RAPGEF2	-0.283545715	5.051433267	-2.929412371	0.068459449	-2.167504299
GDF15	0.42935572	5.336242648	2.928038033	0.068632639	-2.17107131
SPINK1	1.562205729	9.819960106	2.927214185	0.068694017	-2.173208882
SLC22A14	-0.138670971	3.878678688	-2.925295468	0.0689058	-2.178185265
LARP7	-0.151163246	4.781778659	-2.925133477	0.0689058	-2.178605277
PGRMC1	-0.474868697	9.252528583	-2.923075394	0.069220706	-2.183939821
MSRB2	-0.258567395	6.952268877	-2.922154338	0.069269055	-2.186326171
NFIB	-0.518077425	5.945729263	-2.921800443	0.069269055	-2.187242904
DIRAS2	0.262648229	3.365718865	2.918812677	0.069777697	-2.194978719
KCTD3	-0.455748889	8.487274083	-2.917104122	0.070024105	-2.199399454
BCS1L	-0.307175147	6.303778937	-2.915976267	0.070150721	-2.202316485
TIMP1	0.808039553	9.734374378	2.912154473	0.070450691	-2.21219393
ATF4	0.348581533	9.91620701	2.912113665	0.070450691	-2.21229934
RNMTL1	-0.301719908	5.480473576	-2.911873424	0.070450691	-2.212919872
CDH1	-0.436603772	6.742954352	-2.911718395	0.070450691	-2.213320284
RAP2B	0.200474349	5.305383483	2.911555187	0.070450691	-2.213741799
VCL	0.203037011	5.66623384	2.911442561	0.070450691	-2.214032666
RHOBTB3	-0.424386753	5.900996039	-2.910559548	0.070527841	-2.216312795
CNGA1	-0.557650055	5.096609929	-2.909280789	0.070687831	-2.219613794
SLC10A3	0.265014971	4.623771945	2.906334981	0.071198012	-2.227213476
AKAP13	-0.318393058	5.42362085	-2.904647364	0.071445767	-2.231564316
SPRY1	0.388189733	5.744703651	2.903489167	0.071516933	-2.234549027
SLC10A1	-1.357111214	7.700631295	-2.902907097	0.071516933	-2.236048663
TCEAL1	-0.369903908	5.503410094	-2.902780452	0.071516933	-2.236374916
MYO1B	-0.427670568	7.913250178	-2.900040904	0.071989142	-2.243429373
FLJ10038	-0.194647203	4.005344065	-2.895484215	0.07285326	-2.255150599
GPSM2	0.293983784	4.522421013	2.894765364	0.072898551	-2.256998289
GINS3	0.176186294	3.888042399	2.893889241	0.072946799	-2.259249695
MRPL22	-0.409014667	7.12556695	-2.893527002	0.072946799	-2.260180388
OXSM	-0.299836979	6.778466312	-2.891484663	0.073277461	-2.265425879
IGFBP2	-1.040072612	8.535207551	-2.889763221	0.073464489	-2.269844757
HIRIP3	-0.394884429	5.055323031	-2.889363645	0.073464489	-2.270870135
C5	-0.46424067	10.51379394	-2.889104214	0.073464489	-2.271535813
ACOX1	-0.235472266	4.743813318	-2.885119732	0.074152148	-2.281753335
ZCCHC4	0.093887975	3.571175687	2.884928525	0.074152148	-2.282243354
STRA6	0.135553959	3.931795646	2.883739485	0.074299231	-2.285289963
MRPL46	-0.413788628	5.999862657	-2.883249843	0.074299231	-2.286544238
COL1A2	0.861192096	8.16450174	2.880827349	0.074716177	-2.292747085
PDGFRA	0.512129399	4.44651237	2.88034213	0.074716177	-2.293988968
ABCA6	-0.726694118	6.719874603	-2.879176425	0.074762128	-2.296971784
SMARCD1	0.182519792	4.905729581	2.879133321	0.074762128	-2.297082058
B4GALT5	0.352755117	7.125504224	2.877991714	0.074903273	-2.300002185
RAPGEF6	-0.282398944	5.797470734	-2.877470281	0.074908407	-2.301335639
PLEKHB2	0.306130152	5.933196841	2.874991617	0.075344811	-2.307671491
PRKY	0.125540294	3.504633886	2.874253297	0.075398124	-2.309557861
ACP6	-0.430068085	6.67160992	-2.872820674	0.075446214	-2.31321697
SLC3A1	0.472168763	4.018957186	2.872315158	0.075446214	-2.314507755
C9orf3	-0.407663468	7.409484066	-2.872311678	0.075446214	-2.314516639
MIA3	-0.532681755	7.147992259	-2.871743748	0.075446214	-2.315966563
PPP1R10	-0.33796395	6.329361112	-2.871136023	0.075446214	-2.317517812
MRPL24	-0.335442337	7.81793821	-2.871067413	0.075446214	-2.317692927
CHMP2A	-0.306731409	8.76077	-2.868170438	0.075912155	-2.325083642
TOPORS	-0.291997863	6.367286567	-2.86797977	0.075912155	-2.32556985
TMEM39A	-0.302726637	5.337277218	-2.86543928	0.076368542	-2.332045542
NR1I3	-0.917617322	6.055949382	-2.862402165	0.076918327	-2.339780752
CHMP1B	-0.302966602	5.811456848	-2.861587313	0.076918327	-2.341854911
UPF3A	-0.322111602	5.549121849	-2.86144876	0.076918327	-2.342207541
CMAS	-0.427468868	5.663104457	-2.860905601	0.076918327	-2.343589786
CXorf40A	-0.340296253	6.614528044	-2.860307694	0.076918327	-2.345111096
HAAO	-0.478380265	5.460215746	-2.859942748	0.076918327	-2.346039532
CALM1	-0.310394615	8.182230511	-2.85956033	0.076918327	-2.347012309
TFF2	0.387529353	4.011412012	2.858013053	0.07715685	-2.350947071
OLFML2A	-0.228077287	4.218622814	-2.856426062	0.077358833	-2.354980954
NDUFA8	-0.363629831	7.546039708	-2.856145236	0.077358833	-2.355694571
TTC19	-0.415839869	6.943959636	-2.853229816	0.07790913	-2.363099542
NUBP2	-0.198309974	5.350284844	-2.852157836	0.077948509	-2.365820687
ARPC2	0.266356868	9.365441081	2.852006779	0.077948509	-2.366204063
LIG4	-0.211236822	4.498868729	-2.851603996	0.077948509	-2.36722623
CLCN6	0.205249054	4.71884785	2.848026017	0.078654513	-2.376300895
ADAM19	0.1370428	4.021016094	2.846167326	0.078970235	-2.381011194
HN1	0.272598999	5.591298716	2.845466147	0.079020578	-2.382787445
TGDS	-0.479735087	6.427307635	-2.84374122	0.079306947	-2.38715551
SECTM1	-0.441429315	5.268397191	-2.840451991	0.07995715	-2.39547865
SCPEP1	0.534829724	6.393439209	2.837809547	0.080460919	-2.402159222
CSNK1E	0.230183082	4.934452616	2.8368622	0.08057009	-2.404553
C11orf71	-0.518475713	5.624821564	-2.835778033	0.080656352	-2.407291665
CDCA3	0.326089978	4.463843161	2.835534375	0.080656352	-2.407907035
CARD8	-0.478203296	5.01891816	-2.834789729	0.080700233	-2.409787397
SLC43A1	-0.449355282	7.345617035	-2.834390078	0.080700233	-2.410796413
PDHX	-0.327653124	7.311183301	-2.832023232	0.08114381	-2.416769613
EPS8L3	0.622771658	5.471568323	2.831294005	0.081203149	-2.418609105
SAMHD1	-0.384392934	5.760267226	-2.828843157	0.081580843	-2.424788475
C4orf6	0.14103581	3.414975662	2.828740663	0.081580843	-2.425046797
SMPDL3B	0.129467146	3.335632131	2.827889164	0.081669762	-2.427192567
AGPAT4	0.162172735	3.716907654	2.827130315	0.081736947	-2.429104396
COX7C	-0.210522755	10.38976005	-2.826168563	0.081753283	-2.431526787
MTMR4	-0.380714833	7.335444354	-2.82599208	0.081753283	-2.431971224
GNAQ	-0.211619884	6.133580452	-2.825639689	0.081753283	-2.432858579
ZNHIT1	-0.388928451	8.659172733	-2.822500897	0.082386699	-2.440758205
RNF167	-0.21353566	6.690317917	-2.821514683	0.082509269	-2.443238737
FARP2	-0.186776273	3.928875309	-2.82054851	0.082627329	-2.445668147
SLC20A1	0.400311337	7.813902774	2.818739203	0.082947633	-2.450215685
NDUFS4	-0.381345554	7.89360742	-2.81810665	0.0829864	-2.451804967
CHIA	-0.127067794	3.388734387	-2.815681433	0.083456525	-2.45789548
RORC	-0.331105394	5.347981814	-2.815131368	0.08347583	-2.459276252
SRD5A1	-0.53462307	6.076222219	-2.814602234	0.083490228	-2.460604265
FCGR1B	0.352811356	4.199444209	2.81359035	0.083621257	-2.463143286
FBXL5	-0.357212758	6.880540748	-2.811737556	0.083956126	-2.467790305
HGF	0.306124225	3.684364187	2.809561515	0.084227521	-2.47324473
BHMT2	-0.542669219	9.328654734	-2.809152287	0.084227521	-2.474270091
SLC25A20	-0.476679314	7.612121451	-2.809111987	0.084227521	-2.47437106
SLC16A6	0.180964864	3.642576592	2.808709462	0.084227521	-2.475379492
ERF	-0.349830266	5.861693196	-2.80801976	0.084227521	-2.477107087
MET	-0.369335546	5.121169037	-2.807819579	0.084227521	-2.477608442
AGR2	1.090455889	4.385151811	2.804411381	0.084945118	-2.486139623
SFRP4	0.214400115	3.481425302	2.802852438	0.085213345	-2.490038922
ABCG1	0.431022806	4.776869804	2.802375807	0.085216461	-2.491230723
F11	-0.570409123	6.693263915	-2.800300832	0.085612721	-2.496417121
FAM60A	0.604844422	7.124606748	2.799636067	0.085662446	-2.498078008
EPHX2	-0.680727895	6.669781181	-2.798135149	0.085745704	-2.50182675
TTK	0.60546706	5.078234819	2.797739109	0.085745704	-2.502815627
ACAD10	-0.224604069	4.800723534	-2.797399746	0.085745704	-2.50366289
NNT	-0.630626451	6.828271456	-2.796370422	0.085745704	-2.506232192
PTCD3	-0.347235285	6.597149155	-2.796370212	0.085745704	-2.506232716
TIPIN	0.37062175	4.403108188	2.796254782	0.085745704	-2.506520791
ZNF33B	-0.232855817	4.440519672	-2.796072779	0.085745704	-2.506974992
GNL2	0.343184317	6.949961388	2.794623899	0.085941648	-2.510589856
FBLN1	0.26896222	4.188827426	2.794361973	0.085941648	-2.511243175
PTPRO	0.180419046	3.834936195	2.793689499	0.085994733	-2.512920276
LRBA	-0.288143554	6.005424706	-2.792597017	0.086151856	-2.515644115
IARS2	-0.316328233	9.244865834	-2.791120236	0.086390153	-2.519324661
GTSE1	0.287397374	4.267837618	2.790570344	0.086390153	-2.520694721
EIF4EBP1	0.455077279	6.698782857	2.789802801	0.086390153	-2.522606672
ZNF394	-0.303333609	5.297347165	-2.789706293	0.086390153	-2.522847042
THBS3	-0.308656554	5.799379963	-2.789357341	0.086390153	-2.523716107
RAD54L2	-0.309512355	5.258811149	-2.788231404	0.086556903	-2.526519621
PPFIA4	0.221812414	3.572155085	2.786587193	0.086764192	-2.530611872
RBKS	-0.388012673	6.371649843	-2.785934571	0.086764192	-2.5322356
KLF12	-0.160739286	3.929204426	-2.78558854	0.086764192	-2.533096395
CDK5RAP3	-0.256234893	8.341455266	-2.785586541	0.086764192	-2.533101367
LYPLA1	-0.415835465	8.243186724	-2.784410119	0.08694251	-2.536027179
TPM2	0.510642185	5.730276632	2.783967961	0.08694251	-2.537126572
TAT	-0.704198833	6.106293692	-2.783457189	0.086957537	-2.538396384
LGALS14	0.204894277	3.458574739	2.782172714	0.086962319	-2.541588787
CROT	-0.41241954	8.064773822	-2.781507341	0.086962319	-2.543241992
RARA	-0.149731503	4.574069609	-2.781477924	0.086962319	-2.543315075
RBBP5	-0.301238505	4.771613851	-2.781272603	0.086962319	-2.543825151
DYNC1H1	0.32466548	7.773781228	2.781193526	0.086962319	-2.544021591
TEX264	-0.275790525	6.059302465	-2.779895552	0.087174424	-2.547245292
PDZK1	-0.508530915	9.361013086	-2.778024375	0.087530579	-2.551890361
SLC5A3	0.360323263	5.925956916	2.776147175	0.087731625	-2.556547692
CENPE	0.385543894	4.58692733	2.775958998	0.087731625	-2.557014409
MELK	0.52351358	5.562279775	2.775729617	0.087731625	-2.557583286
DEPDC5	-0.222546263	3.988409611	-2.77543935	0.087731625	-2.558303106
PEX12	-0.281140751	5.307578036	-2.772140019	0.088450588	-2.566480428
SURF1	-0.172620323	6.616372948	-2.771230721	0.088568178	-2.568732639
HMGCS2	-0.828147045	10.75236647	-2.768747347	0.088982968	-2.574880408
SHCBP1	0.352753558	4.039029526	2.76841511	0.088982968	-2.575702525
MCOLN3	0.330290431	3.887747879	2.767945942	0.088982968	-2.576863335
ALDH3A2	-0.435360539	9.106169048	-2.767821915	0.088982968	-2.577170174
POLR2C	-0.353283317	6.441150902	-2.767064151	0.089063199	-2.579044594
KIF18A	0.192779485	3.485560963	2.766220672	0.089100564	-2.581130527
FDXR	-0.262995812	4.443744583	-2.766034564	0.089100564	-2.5815907
RANBP10	-0.296300192	5.054971371	-2.765577905	0.089104657	-2.582719731
ITGAM	0.232347911	4.270449041	2.76293778	0.089665529	-2.589243961
ASS1	-0.528447147	10.58634608	-2.762497485	0.089665657	-2.590331492
WDHD1	0.143882242	3.515442765	2.756897986	0.090993521	-2.604149311
SLC2A4RG	-0.396611074	7.255794939	-2.755860525	0.09111489	-2.606706802
PRKCDBP	0.315059398	4.344036952	2.755179896	0.09111489	-2.608384203
GLI3	-0.156380936	4.660167381	-2.75511302	0.09111489	-2.608548999
MXRA5	0.558008285	4.839195559	2.753874265	0.0911673	-2.611600917
AGTR1	0.574360289	7.069957303	2.753631567	0.0911673	-2.612198714
PRKCA	-0.154076189	4.27639491	-2.753598605	0.0911673	-2.612279898
CDS2	-0.383423702	6.12080039	-2.749171283	0.091966929	-2.62317692
CSTB	0.473681469	9.938703632	2.749107499	0.091966929	-2.623333803
NDUFS2	-0.275726277	9.249776117	-2.749043295	0.091966929	-2.623491715
GSTK1	-0.399239532	9.44280025	-2.748534287	0.091966929	-2.624743526
DR1	0.388942256	5.353670617	2.748348409	0.091966929	-2.625200612
MARCKSL1	0.510096917	8.236191857	2.747782872	0.092001208	-2.626591132
CHRNA5	0.115258088	3.303084442	2.742722242	0.093217404	-2.639023088
CCNB2	0.458799058	5.456348147	2.740951446	0.093389616	-2.643368581
GABARAPL2	-0.337691655	8.289073191	-2.740805378	0.093389616	-2.643726921
TARS	0.291930652	8.289854619	2.740771121	0.093389616	-2.643810958
TOR1AIP1	-0.320572752	4.896095387	-2.739897237	0.093429393	-2.64595444
CTDSPL	0.210411513	4.019863574	2.739756367	0.093429393	-2.646299914
ELOVL6	0.52333541	5.57655931	2.738164577	0.093647141	-2.650202609
PMS2L2	-0.202404961	5.752163439	-2.737566599	0.093647141	-2.651668207
MASP1	-0.26985068	4.182830171	-2.73727923	0.093647141	-2.652372429
MAP1B	0.228104557	3.833783721	2.736908676	0.093647141	-2.653280408
CPB2	-0.466881606	10.69594156	-2.736781585	0.093647141	-2.653591797
C16orf45	-0.349710476	4.345712078	-2.735979939	0.093680176	-2.655555656
FCGR3B	0.291558351	4.778127193	2.735798994	0.093680176	-2.655998862
TNC	0.308167458	3.956610529	2.734212633	0.093987806	-2.659883419
DNAJA1	-0.390303092	9.036163042	-2.73201034	0.094460881	-2.665273011
CD24	0.918701742	8.078670213	2.729395527	0.095046935	-2.671667301
DBF4	0.380862689	5.50329423	2.728565448	0.095155165	-2.673696082
MORC3	-0.259397907	5.62717463	-2.723777491	0.096334552	-2.685387879
GLT8D1	-0.302214035	7.560115176	-2.722963866	0.096403388	-2.687372926
STARD5	-0.290032263	4.577669751	-2.722670772	0.096403388	-2.68808788
TACC3	0.445502691	5.422008523	2.720612152	0.096848434	-2.693107668
FOSB	0.341793256	4.13706624	2.719543646	0.097024126	-2.695711853
SMU1	-0.259828767	4.726475007	-2.718100945	0.097298137	-2.699226633
PPP1R1A	-0.891896029	7.30604282	-2.717692795	0.097298137	-2.700220695
CXorf40B	-0.33051984	6.209311021	-2.71595564	0.097658666	-2.704450161
DBI	0.279271181	10.71833788	2.713420066	0.098006967	-2.710619359
JAM2	-0.245138033	4.171984109	-2.712894695	0.098006967	-2.711896997
CXCR4	0.428013528	5.312139253	2.712832324	0.098006967	-2.71204866
CXADR	-0.440339959	8.691574953	-2.712724118	0.098006967	-2.712311773
M6PR	0.265748498	6.852300331	2.71213414	0.098006967	-2.713746194
GCNT3	0.410091249	4.28260469	2.711811702	0.098006967	-2.714530029
STEAP1	0.85777098	5.795771242	2.71151371	0.098006967	-2.715254365
FPR1	0.146589115	3.805780654	2.710982048	0.098006967	-2.716546516
PALM	-0.180657543	4.592309201	-2.710888138	0.098006967	-2.716774733
MRPS14	-0.265874826	6.075886013	-2.70978515	0.098195361	-2.719454659
EPHA2	0.252196732	4.532575757	2.709348898	0.098199856	-2.720514359
PECR	-0.516947958	6.726841607	-2.70716865	0.098633216	-2.725808198
AMBP	-0.221847494	8.069711273	-2.706944105	0.098633216	-2.726353205
MRPS17	-0.413830925	7.08016203	-2.706300564	0.098695537	-2.727914969
INPP1	0.420330897	6.781641978	2.704003789	0.099217764	-2.73348623
ZBTB16	-0.61753019	6.117398318	-2.702267233	0.099585766	-2.737695864
CDC42EP4	-0.361692902	5.481349502	-2.701138696	0.099696152	-2.740430333
BCAR3	0.285361243	4.983194437	2.700742004	0.099696152	-2.741391291
ASMTL	-0.372872472	5.807904458	-2.700620336	0.099696152	-2.741686
RAD51	0.141312976	4.061940014	2.699783889	0.099759329	-2.743711755
OSBPL3	0.301147648	4.78380596	2.699209601	0.099759329	-2.745102287
SRM	0.391689342	6.912757205	2.698476692	0.099759329	-2.746876517
RGS13	0.290213758	3.24347175	2.69835713	0.099759329	-2.747165914
CRY2	-0.320178446	6.099147594	-2.698316168	0.099759329	-2.74726506
CTSB	0.351866314	10.11628971	2.696950239	0.100014369	-2.750570431
NEIL3	0.23075313	3.741819053	2.696144723	0.100014369	-2.752518997
SNTA1	-0.229250934	4.932839168	-2.695783576	0.100014369	-2.753392459
PXDN	0.387354419	5.419428983	2.695750456	0.100014369	-2.753472556
TGFB3	0.21526034	4.426936922	2.694408271	0.100238672	-2.756717814
SPIN2A /// SPIN2B	-0.194793035	5.191765254	-2.694125927	0.100238672	-2.757400315
TBX3	-0.697232862	5.762982599	-2.691977793	0.10068759	-2.762590897
TUBB6	0.517101159	5.61228427	2.691108168	0.10068759	-2.764691173
LY6E	0.647865417	5.792913535	2.690525129	0.10068759	-2.766098973
GTPBP2	0.304877434	5.109592779	2.690506138	0.10068759	-2.766144823
RPS10	0.22062083	12.16484219	2.69004483	0.10068759	-2.767258498
FABP4	-0.702463607	5.009658966	-2.689714446	0.10068759	-2.768056
SLC6A13	-0.23632939	4.123093482	-2.689654879	0.10068759	-2.768199777
SLCO2B1	-0.389810605	5.208122468	-2.689116093	0.100724129	-2.769500126
EHD1	0.19122876	4.692963303	2.688191454	0.100869614	-2.771731198
CD320	0.275930462	4.64154456	2.686317602	0.101283864	-2.776250605
RRAS2	0.445664276	6.524902566	2.685886061	0.10129051	-2.77729102
CRP	1.401422904	8.661077757	2.68326839	0.101918028	-2.783598951
CFLAR	-0.302934307	5.919940612	-2.681819055	0.10221137	-2.787089198
GABRP	0.241508829	3.437369487	2.681424798	0.10221137	-2.788038355
ANXA10	-0.669430308	5.709857172	-2.678986012	0.102665693	-2.793906941
TSFM	-0.218040261	4.272500291	-2.678840646	0.102665693	-2.794256599
ZC3H13	-0.211739359	4.903064773	-2.67861679	0.102665693	-2.794795018
CTSD	0.423742289	8.379017015	2.677042167	0.103001043	-2.798581217
NDST1	-0.18647875	5.142635916	-2.675242251	0.103081369	-2.802906773
YTHDF2	0.278515984	7.549533947	2.67501078	0.103081369	-2.803462862
PPIA	0.178229518	12.09783753	2.674555975	0.103081369	-2.80455537
CYP3A4	-0.973320591	8.261462462	-2.674443781	0.103081369	-2.80482485
SELENBP1	-0.602211724	8.634332212	-2.674177491	0.103081369	-2.805464418
SEC14L2	-0.60638537	5.067948747	-2.673978776	0.103081369	-2.805941652
MMRN2	-0.167319663	4.249487905	-2.673933683	0.103081369	-2.806049943
HBP1	-0.161185577	5.325209445	-2.673186077	0.103113442	-2.807845089
SLC2A6	0.314397882	4.930307806	2.672842634	0.103113442	-2.808669616
IL17RC	-0.190440985	4.738305339	-2.672615764	0.103113442	-2.809214228
ATP9B	0.221453667	4.600559788	2.671863447	0.103171541	-2.811019914
LIPC	-0.641085482	7.152328664	-2.671611377	0.103171541	-2.811624826
TXLNA	0.363806105	5.780359552	2.669503285	0.103563129	-2.81668184
TTC17	-0.329782448	7.50835761	-2.669450176	0.103563129	-2.816809196
PNPLA2	-0.198345148	6.174671519	-2.668675051	0.103671366	-2.818667711
PFKP	0.584316638	5.622472583	2.666813917	0.104067984	-2.823128234
HRSP12	-0.649260683	9.529653167	-2.66650404	0.104067984	-2.823870646
NT5DC2	0.581323181	4.908573493	2.665536731	0.104232655	-2.826187667
ADORA2B	0.218034322	3.850975907	2.66511061	0.104240672	-2.827208136
NDUFS3	-0.23940693	8.120051021	-2.664616874	0.104268403	-2.828390351
TKT	0.634725062	8.323332308	2.663019366	0.104616715	-2.832214169
GFOD2	-0.155593618	4.623791841	-2.66058525	0.105210327	-2.838036685
MCM7	0.38612384	6.49073289	2.655777161	0.10616082	-2.849524283
INPP5D	0.183696476	4.148035432	2.655683787	0.10616082	-2.849747195
KIAA0586	0.151834533	4.4562862	2.655596103	0.10616082	-2.84995652
CDKN2AIP	-0.222750599	5.284975387	-2.655230258	0.10616082	-2.850829815
FXR2	-0.200203029	4.787916755	-2.655162363	0.10616082	-2.850991873
NTS	1.333472038	4.981348504	2.654904916	0.10616082	-2.851606339
WHSC1	0.339743507	4.938081029	2.654243523	0.10616082	-2.853184697
PTPRE	0.336085473	5.114752748	2.653632799	0.10616082	-2.854641832
STX16	-0.32854446	6.757881583	-2.653441746	0.10616082	-2.85509761
BICC1	0.318323786	3.982678666	2.653387838	0.10616082	-2.855226207
NDUFA7	-0.261210874	7.234119871	-2.652602621	0.106263298	-2.857099091
KIFC1	0.32325028	4.859562269	2.652252833	0.106263298	-2.857933244
OLR1	0.216375952	3.24946299	2.64957636	0.106937636	-2.864312772
NCOA3	-0.393045338	5.623206248	-2.648995006	0.106993502	-2.865697726
USP47	-0.289990973	8.105194738	-2.648571563	0.107002708	-2.866706321
CARHSP1	-0.382049154	6.993449168	-2.647591285	0.107131766	-2.869040704
RPLP1	0.188410986	12.46078343	2.647024624	0.107131766	-2.870389779
RPP25	0.293113612	4.511932222	2.646773515	0.107131766	-2.870987524
COL6A3	0.642295325	6.769176528	2.646276536	0.107131766	-2.872170399
CDKN3	0.580909225	6.341892857	2.646179844	0.107131766	-2.872400517
S100G	-0.098729584	3.538343202	-2.645648882	0.107173519	-2.873664024
HMGA2	0.813948752	4.198948732	2.645257295	0.107174063	-2.874595725
MCAM	0.349747134	5.812193743	2.644659364	0.107235904	-2.876018149
TM4SF1	0.694764474	6.989673772	2.644074527	0.107265439	-2.877409153
AQP9	-1.028376894	8.156762279	-2.643782126	0.107265439	-2.878104511
C8B	-0.754563138	8.715073875	-2.643168599	0.107332264	-2.879563326
RPS12	0.288294303	11.7285885	2.642567001	0.107340718	-2.88099349
TBC1D5	-0.17071515	5.023834772	-2.642357157	0.107340718	-2.881492281
MSR1	0.129963362	3.595536164	2.641977492	0.107340718	-2.882394644
LDB2	-0.382836386	5.049301388	-2.641450902	0.107382195	-2.883646018
PDE6D	-0.210915377	5.158337449	-2.639578026	0.107824057	-2.888094917
EBAG9	-0.373578823	7.733473403	-2.63835718	0.108072857	-2.890993486
CDCA8	0.332196756	4.830779823	2.637033111	0.108353104	-2.89413581
STX8	-0.296926842	6.432185177	-2.633411801	0.109270066	-2.902723027
NDUFB8	-0.242604286	8.462058258	-2.633207229	0.109270066	-2.90320782
DENND1A	0.278801512	4.177482828	2.632358396	0.109409821	-2.90521904
SRR	-0.182625789	4.134112723	-2.631508033	0.109550281	-2.907233318
SRPX2	0.141744874	3.64041149	2.630067685	0.109869446	-2.910643818
CYP46A1	-0.113287404	3.533482984	-2.628589119	0.110179342	-2.914143126
PLSCR4	0.420861371	7.226535127	2.628276754	0.110179342	-2.914882176
MYBL2	0.262920009	4.986059182	2.626946498	0.110466852	-2.918028689
ETFDH	-0.477012587	5.632191149	-2.626536503	0.110474936	-2.91899819
NT5E	0.6647266	6.682458676	2.625844536	0.110568899	-2.920634161
CASP9	-0.222217383	5.179160758	-2.624987489	0.110713303	-2.922659899
OGFRL1	0.185798813	4.004873706	2.624400883	0.110775517	-2.924046085
ZNF672	-0.277787397	6.085944956	-2.62381858	0.110836548	-2.925421834
RETSAT	-0.385636062	7.34163885	-2.621053333	0.111400423	-2.931951385
CYLD	-0.142758981	4.623022796	-2.621048887	0.111400423	-2.93196188
NEU1	0.522742492	7.421737056	2.620828576	0.111400423	-2.932481841
SH3TC1	0.201176234	4.63776158	2.619065416	0.111824335	-2.936641732
UBE3B	0.244911178	4.63427781	2.617010958	0.112339542	-2.941485822
DBP	-0.180105417	4.06365819	-2.616392639	0.112412936	-2.942943073
SLC25A46	-0.423155322	7.423574467	-2.615487196	0.112575146	-2.945076477
SH3BGRL3	0.419333058	7.016898406	2.614681987	0.112706644	-2.946973167
YTHDC2	-0.271938671	4.715883262	-2.614013278	0.112796119	-2.948547942
GINS1	0.616394543	6.566700395	2.612195999	0.113159219	-2.952825768
PCSK6	-0.222812868	4.126542901	-2.612083435	0.113159219	-2.953090656
GMCL1	-0.384793506	5.435696345	-2.609873582	0.113728668	-2.9582889
CA5A	-0.407525421	4.592857412	-2.60563376	0.114937754	-2.968251516
NUP62	0.249313682	5.954605631	2.604893577	0.114997142	-2.969989328
HIBCH	-0.340685955	6.589992462	-2.604586999	0.114997142	-2.970708991
ARHGEF11	-0.220174685	4.484779035	-2.604310829	0.114997142	-2.971357211
PAGE1	0.734112273	4.16721756	2.602053962	0.115589868	-2.976652227
ISLR	0.280132201	4.275082173	2.601645492	0.11559975	-2.977610143
CDK4	0.425374339	7.808010884	2.600721549	0.115772777	-2.979776428
MAT1A	-0.492398885	9.323914462	-2.597762056	0.116592754	-2.986710761
APOC1	-0.256327377	11.73730039	-2.597385379	0.116592819	-2.987592852
PPAP2A	-0.51357484	8.005398223	-2.595391666	0.117108898	-2.99225981
FIBP	0.315525421	6.95041192	2.594781998	0.117144585	-2.993686319
BAIAP2L2	0.137473224	3.24595369	2.594270295	0.117144585	-2.994883381
EFNA1	-0.428494731	9.67588181	-2.594153239	0.117144585	-2.99515719
GTDC1	0.135596191	4.534468657	2.593282995	0.117148616	-2.997192462
FOXB1	0.138844841	3.438811445	2.593180173	0.117148616	-2.997432896
PRNP	0.319084456	6.482845394	2.593016931	0.117148616	-2.997814595
NEDD4	-0.482314837	6.338119881	-2.592310158	0.117207075	-2.999466963
PNKP	0.307129424	5.25079306	2.592086605	0.117207075	-2.999989529
RORB	0.103630135	3.547137015	2.590789437	0.11746495	-3.003020934
CPNE3	-0.417076812	8.111678491	-2.590534453	0.11746495	-3.003616659
NEK3	-0.308622559	4.541652678	-2.589397085	0.117710057	-3.006273302
GTF2H5	-0.334139907	8.01069389	-2.587104994	0.118090191	-3.011624029
ABCB6	0.201257842	4.61509778	2.58604993	0.118090191	-3.01408561
RNASE4	-0.535850015	8.712748257	-2.586006627	0.118090191	-3.014186624
SDHD	-0.352495449	7.955238015	-2.585502816	0.118090191	-3.015361744
SEZ6L2	-0.477958773	4.138742263	-2.585240158	0.118090191	-3.015974305
MRPL40	-0.283244474	8.458361344	-2.585124102	0.118090191	-3.016244949
SF3B2	0.257435654	7.561247109	2.584782744	0.118090191	-3.017040937
KIF11	0.396748749	4.295428848	2.584352406	0.118090191	-3.018044283
WDR70	-0.22618588	6.46854801	-2.584335133	0.118090191	-3.018084551
SCMH1	0.261002967	5.088500587	2.584171016	0.118090191	-3.018467156
PAK3	-0.345439642	3.994431825	-2.584135402	0.118090191	-3.018550179
FASTK	-0.209505888	6.019916075	-2.582746614	0.118418389	-3.021786942
TES	0.415833874	6.513586224	2.581336174	0.118754444	-3.025072614
HDDC2	0.23107307	5.041663296	2.579357443	0.119217272	-3.029679494
HMG20B	-0.215355762	4.092698661	-2.579169004	0.119217272	-3.030118056
GBE1	0.484069232	8.845257949	2.57704157	0.119788603	-3.035067385
SNX10	0.580244498	6.982858173	2.575849257	0.120057188	-3.037839659
FDPS	0.448187564	9.640871889	2.572941181	0.120793636	-3.04459658
CHAF1B	0.232014221	4.026383469	2.572574814	0.120793636	-3.045447363
OASL	-0.36433777	4.773606144	-2.572259197	0.120793636	-3.046180205
TNFAIP6	0.331520509	3.653497686	2.571557471	0.120793636	-3.047809289
MRPL35	-0.343266423	6.989371388	-2.571316019	0.120793636	-3.048369741
UBE2E3	0.333812674	8.30443184	2.571252158	0.120793636	-3.048517964
SH2B1	-0.150376274	4.632344734	-2.571030239	0.120793636	-3.049033025
RPH3AL	-0.229067327	4.39907769	-2.56965349	0.121033993	-3.052227496
COG2	-0.326297919	5.87699383	-2.569566745	0.121033993	-3.052428721
SEC61G	0.219898929	9.131984544	2.568215258	0.12135811	-3.055563029
CISH	-0.365158319	5.778432473	-2.56645306	0.121818496	-3.059647673
DEXI	-0.310059973	6.296040414	-2.564557113	0.122304784	-3.064039596
CDC16	-0.351052648	7.6510016	-2.563991123	0.122304784	-3.065350149
ACOT7	0.23116896	4.981560854	2.563889486	0.122304784	-3.065585462
LAPTM5	0.462254322	7.384356029	2.56273932	0.122461922	-3.068247806
ECH1	-0.271668868	8.824194024	-2.562688336	0.122461922	-3.068365797
FBXW2	-0.320181928	6.21198231	-2.562021007	0.122562826	-3.069909989
AQP3	-0.24607941	5.097454788	-2.561165976	0.122726182	-3.071888006
SULT1A1	-0.566841597	8.417715077	-2.560695732	0.122762004	-3.072975615
ARHGAP5	-0.35350872	5.713971675	-2.557822951	0.123598005	-3.079616161
ACSL6	-0.365706408	3.609494184	-2.557208172	0.123658059	-3.081036399
RARG	-0.099852827	3.914752664	-2.55660152	0.123658059	-3.082437568
TM7SF2	-0.556851915	7.229330693	-2.556558241	0.123658059	-3.082537516
PTPRB	-0.186122451	4.006631212	-2.555805707	0.123788889	-3.084275196
SAP30	0.112599223	3.793098888	2.554471803	0.124042608	-3.087354217
PIAS2	0.181229645	3.770252392	2.554085055	0.124042608	-3.088246675
MRPL17	0.252444231	7.062095846	2.553897349	0.124042608	-3.088679782
POLM	-0.194472291	4.080060429	-2.553461604	0.124042608	-3.089685098
MEA1	0.215280767	9.069480024	2.553246597	0.124042608	-3.09018109
COG7	-0.27213655	5.147626112	-2.552651298	0.124121649	-3.091554175
SMPDL3A	-0.449658254	8.440234169	-2.551106977	0.124519195	-3.095114908
LOC440792	-0.128274374	3.69744296	-2.550378675	0.124631471	-3.096793496
GRSF1	-0.207606238	5.001427243	-2.550055565	0.124631471	-3.097538063
PRRG4	-0.373856394	5.020096489	-2.549668919	0.124641044	-3.098428934
CSTF2	0.263164312	5.406611934	2.549060567	0.124725243	-3.099830395
CCR1	0.306509944	5.012981456	2.548421948	0.124728283	-3.101301269
NCAPD2	0.298991187	4.443402207	2.548336699	0.124728283	-3.101497591
USP12	-0.174960127	4.787154285	-2.547186238	0.124995267	-3.10414645
F13A1	0.38688572	4.652321049	2.546794731	0.125006983	-3.10504763
EMD	-0.212917371	5.054685028	-2.54614018	0.125107415	-3.106554018
ATP5H	-0.20381742	10.53114809	-2.543545066	0.125863896	-3.112523088
HDAC2	0.340414274	8.145104994	2.542823375	0.125987813	-3.114182111
SNX1	-0.279898564	6.304315203	-2.541962403	0.126159189	-3.116160777
CCNB1	0.543021223	6.255031803	2.541263402	0.126275814	-3.11776677
TMC7	0.149952492	3.641771761	2.540810209	0.126309085	-3.118807799
ZNF747	-0.217259906	5.084155598	-2.538247751	0.127060966	-3.124690954
CTGF	0.603583982	6.469460665	2.537132731	0.127200487	-3.127249304
CRAT	-0.260661134	6.794507423	-2.536755376	0.127200487	-3.1281149
FJX1	0.157881388	4.087879988	2.536548164	0.127200487	-3.128590166
RIOK2	-0.277853677	5.452105783	-2.536267085	0.127200487	-3.129234798
FCGR1A	0.197098882	3.682090295	2.53606793	0.127200487	-3.129691508
FDX1	-0.405866072	7.42979188	-2.534260422	0.127698156	-3.133835106
CCNG1	-0.373883071	9.52255541	-2.533896539	0.127698158	-3.134668971
SDHC	-0.310536309	9.051926378	-2.533554256	0.127698158	-3.135453242
PPME1	0.256033564	6.429035863	2.533199891	0.127698753	-3.136265098
COL5A2	0.638092759	6.479953311	2.530532631	0.128494334	-3.142372636
NUBPL	-0.240253928	4.553794506	-2.530078825	0.128529332	-3.143411206
ACTB	0.182931838	12.32468652	2.527544102	0.129283598	-3.149209105
CR1	0.083946719	3.466101286	2.526594049	0.129390063	-3.151380928
ADSL	0.335277504	8.077206963	2.526533401	0.129390063	-3.151519545
USP3	0.212854956	5.71553462	2.524408976	0.130005969	-3.156373288
MMACHC	-0.300233183	5.240109883	-2.52232496	0.130610363	-3.161131222
LARP4	-0.337739437	6.783811148	-2.521965013	0.130613468	-3.161952652
CSTA	0.775143307	7.660533174	2.520268167	0.131084624	-3.165823612
GPC4	0.176233935	3.895354852	2.517202151	0.132039625	-3.172812203
MTIF2	-0.305635287	7.896413678	-2.516536104	0.13215097	-3.174329382
CYR61	0.479328666	5.8907866	2.514782487	0.132647228	-3.178322233
OGDH	-0.368330354	6.176430149	-2.512135785	0.133462894	-3.184343931
TEK	-0.133154152	4.061157187	-2.510698252	0.133758445	-3.187612222
RPP38	-0.291791553	5.87121353	-2.510516448	0.133758445	-3.188025444
KIAA0087	0.115725348	3.337911153	2.510257148	0.133758445	-3.188614762
OSBP	-0.270954436	6.424847108	-2.509209639	0.134007721	-3.190994911
PMAIP1	0.29495846	3.581765151	2.508820189	0.134022152	-3.191879597
POLDIP2	-0.219119785	7.721071153	-2.508089223	0.134158763	-3.193539753
PSMB5	0.218692187	8.024609488	2.507739673	0.134159132	-3.194333494
TNFSF10	-0.553367349	7.660808196	-2.506057661	0.134636764	-3.19815156
COQ9	-0.477767961	7.10148369	-2.505252914	0.134800636	-3.199977488
RNASEH2A	0.322409856	5.216365654	2.503346083	0.135361355	-3.204301926
UBE2W	-0.302277965	5.523339317	-2.502116096	0.135679581	-3.207089833
SNAPC1	0.308456513	4.341519998	2.500956464	0.135973068	-3.209717165
TRDMT1	0.108007002	3.469324947	2.499819823	0.13625884	-3.212291367
MEIS3P1	-0.221514848	4.495629268	-2.499139439	0.136379661	-3.213831769
ACBD4	-0.342872263	5.087055549	-2.49838157	0.136474573	-3.215547163
SPAG4	0.403695122	4.373952966	2.498015592	0.136474573	-3.216375371
TFF1	0.560608311	3.808650703	2.497838135	0.136474573	-3.216776918
HADHA	-0.304261435	8.171725787	-2.49453557	0.137549098	-3.224245301
DECR1	-0.37320789	9.971576816	-2.494113238	0.137549098	-3.225199729
EHBP1L1	0.209995447	4.423991208	2.493848348	0.137549098	-3.225798283
RGL1	0.426590485	6.197691769	2.493221129	0.137652037	-3.227215339
TMEM158	0.145778752	4.091611947	2.491490011	0.138159253	-3.231124771
SUPT3H	0.125802113	3.945219658	2.490873419	0.138258832	-3.232516657
NPR1	-0.152375885	4.48090364	-2.49037965	0.138313493	-3.233631068
ARHGAP11A	0.122989761	3.420689592	2.489481604	0.13851669	-3.235657408
KCNE1L	0.159372194	3.837962162	2.48765865	0.138861237	-3.239768718
SLC19A2	-0.44020231	7.563024047	-2.487217515	0.138861237	-3.240763211
GCNT1	0.172417591	3.731912804	2.487188113	0.138861237	-3.240829488
TMEM80	-0.176253437	4.635374718	-2.487168939	0.138861237	-3.240872709
RPL26L1	-0.345996171	7.417913143	-2.486127051	0.139081111	-3.243220878
CALCOCO2	-0.291091507	8.310860707	-2.485885579	0.139081111	-3.243764976
HAB1	-0.110160127	3.780671611	-2.485203328	0.139206245	-3.245302007
ABR	0.111750961	4.038651199	2.484688664	0.139269738	-3.246461235
COL4A3	0.076495196	3.338833203	2.484065266	0.139363663	-3.247865093
GHITM	-0.264859241	9.585214057	-2.483749871	0.139363663	-3.248575227
VPS39	-0.205565397	5.836463473	-2.483105229	0.139475474	-3.250026437
TSR2	-0.209126762	6.012866731	-2.481398208	0.139890294	-3.253867651
PEX16	-0.25406463	5.465778427	-2.480916333	0.139890294	-3.254951566
PTGER4	0.204512432	4.055580664	2.480867972	0.139890294	-3.255060339
RNF5	-0.14542283	5.685278967	-2.480618612	0.139890294	-3.255621158
BCKDHB	-0.307945068	5.285591952	-2.479437749	0.140186919	-3.258276286
GOLGA5	-0.298808782	7.526125778	-2.47913699	0.140186919	-3.258952355
NUP133	-0.351998227	7.041828159	-2.477982696	0.140326753	-3.261546385
MTMR2	0.22680083	4.368440999	2.477495923	0.140326753	-3.262639985
STAG3	-0.240414208	5.416684439	-2.477455849	0.140326753	-3.262730008
RAB3GAP2	-0.34694102	5.88806501	-2.477401505	0.140326753	-3.262852086
LAMP1	-0.443319748	7.39898486	-2.476424002	0.14056373	-3.265047527
CUL4A	-0.357652074	6.908943493	-2.475429291	0.14075684	-3.267280833
AHDC1	0.174634745	3.92325528	2.475178668	0.14075684	-3.267843401
LEPROTL1	0.307026717	6.643325504	2.474784567	0.14075684	-3.268727929
ITSN1	-0.155757727	4.344712108	-2.474550927	0.14075684	-3.269252257
CSTF1	-0.172800461	4.597161113	-2.47353222	0.141010153	-3.271537897
TMBIM4	-0.310604173	8.198899634	-2.47204858	0.141437357	-3.274865205
NDUFC1	-0.237627831	9.406505009	-2.471711108	0.141437416	-3.275621797
MAF	-0.404146828	6.124977748	-2.469974844	0.141960407	-3.279512944
DLEU2L	0.282853253	3.894965608	2.46929698	0.141983995	-3.28103145
CIC	0.184448461	5.25437525	2.469052296	0.141983995	-3.281579487
HPD	-1.204993109	8.138792212	-2.468833897	0.141983995	-3.282068609
PTER	-0.367188927	5.648638448	-2.468410721	0.141983995	-3.283016236
LEFTY1	0.244181836	4.032419397	2.468229917	0.141983995	-3.283421072
CDK9	-0.272485876	5.336748203	-2.467694339	0.142058856	-3.284620118
ELOVL2	-0.494635133	6.406607427	-2.46640385	0.142416841	-3.287508311
MARCO	0.234796058	3.99498353	2.465242199	0.142727225	-3.290107015
PPP1CC	0.256754423	9.385469161	2.464605272	0.142840759	-3.291531409
PCK2	-0.546517449	8.943582835	-2.464187914	0.142844436	-3.292464593
SLC2A9	-0.354137724	4.462430835	-2.463926269	0.142844436	-3.293049543
CNKSR1	0.149437225	3.642329625	2.460771363	0.143866787	-3.300098512
AUP1	-0.228466626	8.525109118	-2.460502521	0.143866787	-3.300698812
KDELR3	0.449522257	5.526629328	2.460213839	0.143866787	-3.30134335
CLDN3	-0.437012876	5.152726005	-2.459301615	0.144085819	-3.303379623
DIP2C	-0.426564995	6.2465007	-2.458917829	0.144104876	-3.304236114
SDC4	-0.393527309	9.293668799	-2.458215801	0.144244648	-3.305802515
RHBG	-0.562587496	5.189884899	-2.457746347	0.144296388	-3.306849762
WNT5B	-0.293288256	4.042757951	-2.457335633	0.144325954	-3.30776583
ACAA2	-0.26725537	6.57012024	-2.456229446	0.144619632	-3.310232424
TIMM17B	-0.225997283	6.327764466	-2.455772377	0.144667031	-3.311251319
RACGAP1	0.419147787	6.42125685	2.453149188	0.145370102	-3.317095655
HMGN3	0.393486407	9.375396975	2.45282535	0.145370102	-3.317816767
WASL	-0.189592335	4.168183709	-2.45247211	0.145370102	-3.318603254
NUDT1	0.237413841	4.385662729	2.452317853	0.145370102	-3.318946676
TSC22D3	-0.372009089	5.913975612	-2.451410813	0.145370102	-3.320965623
EGR2	0.189305604	4.391586129	2.451057952	0.145370102	-3.321750865
ABCB11	-0.392034531	4.189917071	-2.45099205	0.145370102	-3.321897509
YWHAE	-0.312725948	7.865145713	-2.450885757	0.145370102	-3.322134023
TMEM109	0.246764036	5.915904603	2.450727556	0.145370102	-3.322486024
PTCD2	-0.18718494	4.571991118	-2.450044743	0.145370102	-3.32400506
PSME4	-0.280876533	6.162704799	-2.449781919	0.145370102	-3.324589657
CBX7	-0.30731975	5.668571929	-2.449708133	0.145370102	-3.32475377
ZNF22	-0.287084666	6.330681514	-2.449565668	0.145370102	-3.325070623
CLINT1	-0.248638246	7.463325364	-2.449298164	0.145370102	-3.325665526
EMILIN1	0.177917457	3.787799963	2.447527141	0.145920734	-3.329602664
FRAT1	-0.316503034	5.084062347	-2.446739021	0.146096554	-3.331353914
SERPINA6	-0.619193982	9.177516593	-2.445226109	0.146550568	-3.334714291
CACNB2	-0.147495878	3.486741429	-2.442708373	0.14739299	-3.340302431
MMP2	0.418363202	5.160761719	2.442353681	0.147403228	-3.341089262
ITGA3	0.208291335	3.980706905	2.441834689	0.147476945	-3.342240388
TNS1	0.195138022	4.698381982	2.44142555	0.147508381	-3.343147705
FAM96B	-0.338038202	7.650825534	-2.440785667	0.147628989	-3.344566457
POP7	0.207879038	7.13968613	2.439081947	0.14816132	-3.348342347
TAOK3	-0.181109625	5.555312519	-2.437243046	0.14874789	-3.352415209
RRM2	0.596097612	7.211812876	2.436496721	0.148910944	-3.354067417
SERPINB9	0.238567831	4.755458798	2.436070328	0.148949702	-3.355011162
CUEDC1	0.226958878	4.5015995	2.434303119	0.149109705	-3.358920998
MYL6	-0.125507561	7.849432132	-2.434077691	0.149109705	-3.359419562
HELZ	-0.256841085	6.748795271	-2.433993513	0.149109705	-3.359605723
CD14	-0.632126956	8.382504208	-2.433929262	0.149109705	-3.35974781
RAMP1	-0.562168537	6.428980485	-2.433880164	0.149109705	-3.359856386
C16orf70	-0.134469792	3.709616044	-2.433703602	0.149109705	-3.36024682
FGA	-0.369039931	12.03631366	-2.433240838	0.149163297	-3.361270017
RASSF8	0.118889092	3.401451793	2.432485451	0.149330979	-3.362939846
TRIM44	0.277087102	7.221779308	2.431432609	0.149614948	-3.365266452
STX17	-0.188379506	4.283822779	-2.430403264	0.149713409	-3.367540271
SERGEF	0.159897407	4.185616758	2.429843347	0.149713409	-3.368776765
DCUN1D1	-0.270903386	6.373675377	-2.429800722	0.149713409	-3.368870885
SUCLG2	-0.416092663	8.610960656	-2.429582966	0.149713409	-3.369351692
CALCB	0.090129213	3.210624391	2.429298202	0.149713409	-3.369980394
MSC	0.173103352	3.540936543	2.428769777	0.149713409	-3.371146878
NRN1	-0.367284112	3.981784421	-2.428518901	0.149713409	-3.371700603
RNF128	-0.414190045	9.212998624	-2.427929936	0.149713409	-3.373000342
MXRA7	0.38997229	8.372052304	2.427452563	0.149713409	-3.374053614
NOS1AP	-0.223399076	4.784838784	-2.427339431	0.149713409	-3.3743032
AKR1B10	1.215115512	9.917284845	2.427225444	0.149713409	-3.374554663
VHL	0.095961711	3.3017026	2.42706978	0.149713409	-3.374898049
IGF2BP3	0.781342016	5.284116846	2.426980967	0.149713409	-3.375093959
IKBKB	-0.216382694	4.123309994	-2.426600897	0.149714394	-3.375932265
SLC37A4	-0.410173523	6.515626305	-2.426335992	0.149714394	-3.376516488
SLTM	-0.237836131	7.375573795	-2.425421812	0.149809302	-3.37853219
UQCRC2	-0.371144748	7.925725354	-2.425289595	0.149809302	-3.378823662
SCRN1	0.487113343	4.780477033	2.424952016	0.149809302	-3.379567794
KLF6	-0.460376218	5.73697495	-2.424810566	0.149809302	-3.379879568
FUT8	0.26644658	4.004456954	2.424374874	0.149854455	-3.380839784
FEM1C	-0.242118066	5.75193766	-2.422107653	0.150435003	-3.385834016
CDH11	0.327049531	4.3381751	2.422047131	0.150435003	-3.385967276
KIAA0754	0.192088992	4.062579666	2.421930509	0.150435003	-3.386224054
H1F0	-0.339216454	8.336825348	-2.420925825	0.150533875	-3.3884357
OGDHL	-0.654927833	6.202324573	-2.420904467	0.150533875	-3.388482706
PHF11	0.181399172	3.80926799	2.420698869	0.150533875	-3.388935192
MRC2	0.196465924	5.318505096	2.420402716	0.150533875	-3.389586915
PPP1R14B	0.356662875	7.185170252	2.419653803	0.150587425	-3.391234676
SLC25A13	-0.349704834	8.287817747	-2.419629707	0.150587425	-3.391287685
CPS1	-1.130970669	10.14374191	-2.419242611	0.150614567	-3.392139189
PGC	-0.720056604	4.881000349	-2.417288689	0.151256418	-3.396435434
MID1	-0.481691645	6.144897334	-2.415355684	0.151782922	-3.40068265
CAPZB	0.225915576	7.689670922	2.415316064	0.151782922	-3.400769672
BIK	-0.217608	3.832650321	-2.414428337	0.15194888	-3.402719153
DHX29	-0.290910799	7.375938609	-2.414234127	0.15194888	-3.40314556
NDUFAB1	-0.299585829	9.614663427	-2.413944435	0.15194888	-3.403781551
MYL6B	0.424500074	6.615141344	2.413227305	0.152106965	-3.405355649
PCGF1	-0.198694976	6.087012748	-2.411901489	0.152362736	-3.408264716
LPL	0.221343494	3.970416308	2.411637819	0.152362736	-3.408843082
CFH /// CFHR1	-0.341917211	12.29589626	-2.411631556	0.152362736	-3.408856819
MALL	0.395047934	4.551473042	2.410635715	0.152544281	-3.411040712
PPM1A	-0.20039534	6.007897859	-2.410541327	0.152544281	-3.411247665
IPO4	0.302186342	5.72908265	2.409486519	0.152837057	-3.413559918
CA6	-0.109187724	3.689183782	-2.407924706	0.153331686	-3.416981926
SSRP1	0.273597156	6.77798435	2.405942229	0.153947235	-3.421322788
SLC2A5	0.367485824	4.10461258	2.405651982	0.153947235	-3.421958051
ROBO1	0.767170553	8.759103834	2.405433594	0.153947235	-3.42243599
HIST2H2AA3 /// HIST2H2AA4	-0.650297202	7.691888226	-2.404898052	0.153991795	-3.423607854
MGRN1	-0.277686872	6.638986411	-2.404693248	0.153991795	-3.424055943
INPP4A	0.066163991	3.642222205	2.40394197	0.154166204	-3.42569936
BACE1	-0.286523139	6.261114589	-2.402090003	0.154776806	-3.429748581
FLNA	0.431405558	5.299991629	2.401786771	0.154776806	-3.430411316
ASPSCR1	-0.342789653	5.711894887	-2.40026082	0.15504591	-3.433745259
KLHL7	0.228990596	3.992211261	2.400146083	0.15504591	-3.433995864
PDZRN3	0.11767451	3.438793262	2.399686917	0.15504591	-3.434998651
LGALS9	0.357448752	5.206913528	2.399633222	0.15504591	-3.435115906
GPS2	-0.282254623	6.339964823	-2.398695428	0.15504591	-3.437163413
ARC	0.132054051	3.555134681	2.398632084	0.15504591	-3.437301688
MAD2L1	0.508678628	4.995716606	2.398625848	0.15504591	-3.437315301
YIPF4	-0.118391072	3.866153356	-2.398613341	0.15504591	-3.437342603
FES	-0.313820261	4.461449454	-2.398211931	0.155081849	-3.438218767
DACT1	0.225152118	3.763530706	2.397289223	0.15526119	-3.440232279
SLC25A16	-0.37141391	5.539483053	-2.396883999	0.15526119	-3.441116332
VCY /// VCY1B	0.550184961	4.038422495	2.39679822	0.15526119	-3.441303454
POP4	-0.237021399	7.579396744	-2.396519789	0.15526119	-3.441910793
TTF2	0.241536021	4.332619353	2.395741159	0.155448924	-3.443608879
HSD17B12	0.266934273	9.0311914	2.393691829	0.156003073	-3.448075841
PMVK	-0.316550124	6.424272111	-2.39362613	0.156003073	-3.448218988
SERPINH1	0.433542575	6.355865975	2.393431584	0.156003073	-3.448642857
SIPA1L1	-0.172198673	4.581305256	-2.392692243	0.156112573	-3.45025342
TWSG1	0.123786774	3.69666887	2.392539949	0.156112573	-3.450585119
RGS3	0.176803424	5.125462475	2.391851756	0.156265122	-3.452083778
FXYD5	0.215113453	4.55786674	2.390614195	0.156571291	-3.454777816
KLHL21	0.257433925	5.163628902	2.390474159	0.156571291	-3.455082582
PACRG	-0.133594059	3.647986723	-2.389257935	0.156804247	-3.457728822
TRAIP	0.108152465	3.653863837	2.388962663	0.156804247	-3.458371089
NCKAP1	0.118680973	5.988570132	2.388896127	0.156804247	-3.458515807
PAX5	-0.110119321	3.920638142	-2.388369072	0.156804247	-3.459662038
FOXA2	-0.313261278	6.636828792	-2.388157845	0.156804247	-3.460121346
PLCH2	0.170721568	3.914453902	2.387987644	0.156804247	-3.46049142
PRC1	0.49982347	6.299571365	2.387738892	0.156804247	-3.461032245
CNP	-0.209343769	7.313733979	-2.386908317	0.157003658	-3.462837683
ANXA2P1	0.097357094	3.513544122	2.386053699	0.157003658	-3.464694799
WRB	-0.321333097	7.276712879	-2.386046187	0.157003658	-3.464711122
COBLL1	-0.276561552	4.706613268	-2.386016645	0.157003658	-3.464775306
MGLL	0.704409928	7.103759284	2.384500461	0.157493228	-3.468068525
CLDN5	-0.365531203	5.167274732	-2.382262194	0.158277856	-3.472926728
HMOX2	-0.285203518	4.944371285	-2.38183711	0.158326121	-3.473848922
RTP4	-0.515928931	5.182433635	-2.380001432	0.158743142	-3.477829626
SMAD7	0.255363173	5.010994554	2.379313838	0.158743142	-3.479319982
AMPH	-0.10448621	3.625828233	-2.379173791	0.158743142	-3.479623486
ARFRP1	-0.126991809	4.474160279	-2.379107305	0.158743142	-3.479767567
SMEK1	-0.149509449	4.445146094	-2.378854662	0.158743142	-3.48031503
CYB5R3	0.218334026	10.33025734	2.378739722	0.158743142	-3.480564082
NCLN	0.255266585	4.99009616	2.378430347	0.158743142	-3.481234382
MAPKAP1	-0.253631223	5.929206784	-2.378290631	0.158743142	-3.481537067
KLHL9	-0.232785776	5.820634943	-2.377786769	0.158743142	-3.482628524
EPHX1	-0.696276691	11.57467111	-2.377759521	0.158743142	-3.48268754
NLRX1	-0.225100277	5.496869862	-2.377423146	0.158756224	-3.483416067
PDPN	0.123539617	3.473056174	2.375966803	0.159226619	-3.486569177
ENOSF1	-0.31700864	7.420176293	-2.374370795	0.159755496	-3.490022693
FTCD	-0.675686205	7.162844059	-2.373104169	0.160150561	-3.492762002
PDLIM3	0.149747031	4.014636152	2.372474626	0.160219204	-3.49412302
FAM129A	0.311548444	4.621429547	2.372329778	0.160219204	-3.494436122
IDH3B	-0.245333431	7.463279643	-2.371586375	0.160400089	-3.49604279
RALA	0.332491681	6.284009397	2.370905098	0.160416379	-3.497514796
NDRG1	0.539273829	9.110945556	2.370772341	0.160416379	-3.497801594
UBN1	-0.181241582	6.4444606	-2.370361937	0.160416379	-3.49868811
PXMP2	-0.455283912	7.425441724	-2.370147889	0.160416379	-3.499150421
SNRPA1	0.324823683	6.729494336	2.370032938	0.160416379	-3.499398683
SLURP1	-0.094723753	3.29571748	-2.369181339	0.160627769	-3.50123756
BICD1	0.150526367	4.227416909	2.368505103	0.160627769	-3.502697351
LRP6	-0.208342711	5.866616116	-2.36846011	0.160627769	-3.502794465
SNAPC3	-0.195190243	4.557009729	-2.368306673	0.160627769	-3.503125631
MARCKS	0.405659446	6.157491421	2.368010177	0.160627769	-3.503765513
NDUFB6	-0.208392491	6.594936762	-2.367021421	0.160790434	-3.505898873
PQLC3	0.093973892	3.925982661	2.366990841	0.160790434	-3.505964839
EMP3	0.358030354	5.262370607	2.366712017	0.160790434	-3.506566286
HIVEP2	0.183428461	4.76507815	2.366129049	0.160906715	-3.50782359
CAMK2B	-0.215708698	3.7578027	-2.365663063	0.160974929	-3.508828396
HPX	-0.589920876	10.91133967	-2.364841178	0.161189979	-3.510600198
CHPT1	-0.381570385	9.461346238	-2.364384784	0.161254473	-3.511583844
SLC6A8	0.438864576	4.413491538	2.363932848	0.161317224	-3.512557715
ETFB	-0.338484164	9.208243156	-2.362223233	0.16181182	-3.516240239
WDR5B	-0.194799638	4.552536607	-2.361496112	0.16181182	-3.517805743
LBP	0.683455191	9.139884455	2.36125251	0.16181182	-3.518330124
PDIA6	0.264809224	9.519589386	2.361014417	0.16181182	-3.518842601
FASTKD3	-0.327849435	6.220055186	-2.360918662	0.16181182	-3.519048693
C1D	-0.281388718	7.392725184	-2.360654149	0.16181182	-3.519617963
SHMT1	-0.321926848	4.526733183	-2.360391735	0.16181182	-3.520182659
TRIP10	0.260048043	4.705083329	2.360343498	0.16181182	-3.520286454
ACADVL	-0.355168645	9.151931419	-2.359347755	0.162050465	-3.522428671
RBM8A	-0.315532369	6.555397462	-2.359170555	0.162050465	-3.522809808
COMP	0.207309794	3.556136549	2.358597066	0.162087173	-3.524043149
TMEM19	-0.128388538	3.644563128	-2.358486475	0.162087173	-3.524280955
ZCCHC10	-0.264179451	5.5891835	-2.357889982	0.16209724	-3.525563427
DSG1	-0.255482178	3.971674556	-2.357867538	0.16209724	-3.525611678
PPP2R4	0.209518432	5.881345536	2.356151471	0.16268554	-3.529299614
PTPLB	-0.314126512	8.832046748	-2.355594438	0.162793564	-3.530496195
TRIM5	0.219356441	5.302807404	2.355002224	0.162916339	-3.531768075
STC1	0.307570695	4.396166575	2.354099187	0.163168582	-3.533706947
ABCF3	-0.180231093	5.595099049	-2.35276336	0.163483565	-3.536573827
WDR45	-0.265796693	6.406064888	-2.352649999	0.163483565	-3.536817049
C19orf54	-0.264016912	5.544832687	-2.352331003	0.163483565	-3.537501416
KIAA0232	-0.198887161	6.575183332	-2.35215822	0.163483565	-3.537872067
NPPA	-0.123596635	3.866023809	-2.351561493	0.163609053	-3.539151965
KLHL20	-0.177212344	4.48453087	-2.35040778	0.163951461	-3.541625697
COX7B	-0.240577011	10.90367877	-2.350150154	0.163951461	-3.542177938
SNRPD2	0.229319369	10.24624547	2.349533164	0.163965349	-3.54350028
EGFR	-0.204234201	4.397891499	-2.349397135	0.163965349	-3.543791779
ARID4A	-0.229257954	5.183623155	-2.349231819	0.163965349	-3.544146015
PROZ	-0.483791035	5.573963648	-2.348666985	0.164078221	-3.545356165
ZNF24	-0.157706213	5.524024817	-2.348260068	0.164125213	-3.546227819
TRIM36	0.136478025	3.269138643	2.34598377	0.164955355	-3.551101367
PCDHGA9	-0.085894683	3.66175079	-2.34564978	0.164972033	-3.551816084
MAST3	-0.298986001	6.248285969	-2.345236269	0.164997852	-3.552700842
BRCC3	-0.165813637	4.591913262	-2.345000327	0.164997852	-3.553205608
PUS7	0.347791893	6.174825821	2.34323246	0.165617626	-3.556986267
HS2ST1	0.262425012	5.173766508	2.342481443	0.165699958	-3.558591578
SLC6A16	-0.30740976	4.293245028	-2.342449919	0.165699958	-3.558658951
ATP5S	-0.172376925	5.13408941	-2.340468462	0.166412366	-3.562892082
KIF20A	0.463945301	5.359234009	2.339826252	0.166447466	-3.564263394
HMGN1	0.237705694	8.747134745	2.339799226	0.166447466	-3.564321094
CREBBP	-0.134900493	5.296722154	-2.339427227	0.166480942	-3.565115263
ARL4A	0.332697707	6.38458497	2.338726383	0.166649113	-3.566611163
TXN2	-0.238466887	6.800530291	-2.338370453	0.166649113	-3.567370714
FANCE	0.163870724	3.928390583	2.338152245	0.166649113	-3.567836319
PTPN13	0.176343601	3.479816103	2.337089002	0.166975641	-3.570104468
ADI1	-0.465931195	9.752970708	-2.335754948	0.167413086	-3.572949012
CWF19L1	-0.16792391	4.364543526	-2.33506741	0.167413086	-3.574414453
NEK7	-0.285169707	8.020163247	-2.334838567	0.167413086	-3.574902128
RAD54L	0.162706255	3.998399563	2.334745729	0.167413086	-3.575099961
SARS	0.287544923	8.168749312	2.334562367	0.167413086	-3.57549067
B3GAT3	0.142168579	4.951382379	2.334234892	0.167413086	-3.576188388
ACTG2	0.249701731	4.039570932	2.334017574	0.167413086	-3.576651358
TMEM39B	0.180671192	4.463797105	2.333426365	0.167540678	-3.577910663
P2RX4	0.366231448	6.193201572	2.330666417	0.168213701	-3.583785703
GABRA5	0.145958219	3.283071647	2.330663656	0.168213701	-3.583791579
COL5A1	0.356461841	4.760358531	2.330420453	0.168213701	-3.584308979
UBE3A	-0.195456785	6.138560746	-2.330402849	0.168213701	-3.584346429
PORCN	-0.113015544	3.551476459	-2.330393109	0.168213701	-3.584367149
HIST1H2AL	0.09355889	3.288047869	2.329603963	0.168406055	-3.586045665
GP2	-0.386248954	3.979727278	-2.329330963	0.168406055	-3.586626218
TEAD1	-0.230233693	4.314602791	-2.329073071	0.168406055	-3.587174588
ARF5	-0.265840491	6.26420326	-2.327050893	0.169146375	-3.591472561
CTTN	0.239789174	4.492377056	2.326333604	0.169266402	-3.592996297
MON2	-0.146630001	5.76171949	-2.326192306	0.169266402	-3.593296404
PLEKHA4	0.208568731	4.133100522	2.325857012	0.16928629	-3.594008486
TCIRG1	0.377742675	7.724070593	2.325434309	0.169343693	-3.59490607
GAMT	-0.431159632	8.318108446	-2.32493689	0.169372379	-3.595962122
DKK1	1.119505968	5.60714355	2.324536426	0.169372379	-3.596812186
CCDC109B	0.315233064	4.946617102	2.324502401	0.169372379	-3.596884404
DGKQ	0.149995342	3.639931615	2.324038453	0.169447768	-3.597869048
DCUN1D4	-0.301020719	5.634053574	-2.323349657	0.169569815	-3.599330564
NECAP2	0.216560947	5.870808041	2.323178249	0.169569815	-3.599694204
CASC1	0.067379312	3.153322059	2.322681722	0.169643982	-3.600747446
HK1	0.274506179	5.960075346	2.322176499	0.169643982	-3.601818925
BDH1	-0.6314964	7.546178438	-2.322143466	0.169643982	-3.601888974
PRKAG2	-0.218695723	4.092437525	-2.320914004	0.170048419	-3.604495518
LAMP2	-0.409506989	8.933317399	-2.320228612	0.170219693	-3.605948058
GNPTAB	0.168043484	5.108332142	2.318568589	0.170810929	-3.609464524
ERBB3	-0.180652647	6.136815443	-2.317625523	0.171094162	-3.611461237
BSPRY	-0.194545069	3.664691202	-2.315561195	0.171780733	-3.615829404
SLC1A4	0.298170442	5.50347572	2.315442757	0.171780733	-3.616079917
GAGE3	0.954737028	4.755861532	2.315178919	0.171780733	-3.616637927
NEDD4L	-0.313392735	5.215845823	-2.314801091	0.171820494	-3.617436923
PIGP	-0.332618584	8.170471565	-2.314367069	0.171884685	-3.61835461
MYOM1	-0.48838593	5.87104543	-2.314005944	0.171917371	-3.619118045
TNFAIP1	-0.254186729	6.208351259	-2.313183134	0.172092634	-3.620857108
CNTFR	-0.107651686	3.940414035	-2.312961453	0.172092634	-3.621325551
EI24	-0.247274149	7.984909293	-2.312745581	0.172092634	-3.621781678
C17orf85	-0.177832194	4.221301069	-2.311221426	0.172567559	-3.625001066
CENPN	0.211622615	4.368531407	2.311038294	0.172567559	-3.625387757
MIS12	-0.222981016	5.188345156	-2.310796925	0.172567559	-3.625897376
TUBB2A	0.474379501	9.613764567	2.310163942	0.172719021	-3.62723361
IK	-0.200120686	7.824360857	-2.306984004	0.173982167	-3.633941518
WRN	0.239286912	4.417346331	2.306441553	0.174095088	-3.635084961
SGCD	-0.097320945	3.592207704	-2.304924786	0.174635412	-3.6382809
IKZF3	0.10192636	3.515230931	2.304573887	0.174664672	-3.639020002
RAD51AP1	0.420546422	4.861337938	2.304273548	0.174671812	-3.639652527
PRRG2	-0.120588472	3.918653071	-2.30389999	0.174711175	-3.640439152
POLR2L	0.152110705	6.47701461	2.302853967	0.175034134	-3.642641218
TBX19	0.140411604	4.247252636	2.302597635	0.175034134	-3.643180707
PLXDC1	0.176620658	3.770069045	2.299625007	0.176220022	-3.649433091
CTNNBIP1	-0.202290041	5.081747288	-2.298251464	0.176585768	-3.652319638
SAMM50	-0.271657257	6.986300415	-2.298158498	0.176585768	-3.652514952
FGB	-0.375651714	11.83328144	-2.297948699	0.176585768	-3.652955699
SLC22A17	-0.114112021	3.593979022	-2.297413714	0.176697406	-3.654079436
GPX3	-0.672603924	10.31504868	-2.29701051	0.17675074	-3.65492621
DEGS1	0.317595939	6.955368438	2.296617644	0.176799575	-3.655751145
CLPX	-0.313496856	6.292005461	-2.295777674	0.176979205	-3.657514477
NDUFS7	-0.287793729	6.623808139	-2.295647695	0.176979205	-3.657787288
PLXNB1	-0.247142629	5.011969949	-2.295330529	0.17699471	-3.658452924
CHMP5	-0.278164857	7.380064888	-2.293189597	0.177821059	-3.662943932
TWF2	-0.163195006	4.173733596	-2.292715357	0.177906691	-3.663938229
PRO2964	0.120379771	3.387428806	2.29236676	0.177936425	-3.664668983
EGR1	0.458869825	6.411215921	2.291757991	0.177980593	-3.665944891
CDR2L	0.188396121	4.63253402	2.291704414	0.177980593	-3.666057166
PALMD	-0.532414739	6.684729306	-2.290628922	0.178301614	-3.668310478
OSGIN1	-0.443641376	5.541381449	-2.290344943	0.178301614	-3.668905296
CRY1	0.282440297	6.309967958	2.290140909	0.178301614	-3.669332621
ALDH2	-0.403142539	10.28462913	-2.28920348	0.178558599	-3.671295516
ZNF467	-0.163501561	4.085999544	-2.289003672	0.178558599	-3.671713804
RGS10	0.167436364	4.219764661	2.288293248	0.178705111	-3.673200773
PCF11	-0.218185838	5.751684581	-2.287747146	0.178705111	-3.674343521
DDAH2	0.340931586	5.743676816	2.287716615	0.178705111	-3.674407401
EZH1	-0.185808587	4.985858022	-2.287539514	0.178705111	-3.674777938
OCEL1	-0.278218389	6.280902486	-2.287274423	0.178705111	-3.675332522
MAN1A1	0.432274545	7.105125196	2.285801558	0.179238925	-3.678412774
LAMA4	0.112184035	3.689246963	2.284760444	0.179467012	-3.680589015
ARHGAP10	0.147444182	4.337107979	2.284585067	0.179467012	-3.680955518
PLXND1	0.256660482	5.626371846	2.284214227	0.179467012	-3.681730416
TOB2	-0.270135442	5.918722939	-2.284079398	0.179467012	-3.682012122
CITED2	0.360771189	5.72455081	2.283772692	0.179467012	-3.682652888
HLA-A	0.269464023	11.46188005	2.283616885	0.179467012	-3.682978368
VAMP8	-0.370038781	8.808460174	-2.282796245	0.179710073	-3.684692349
WSB2	0.257726128	8.539775415	2.281559602	0.180140442	-3.687274144
COQ6	-0.173727704	4.6461074	-2.27998163	0.180639189	-3.690566718
CKB	-0.498505649	5.737278465	-2.279660285	0.180639189	-3.69123698
DMD	-0.123781171	4.468608123	-2.279561177	0.180639189	-3.691443683
COLEC11	0.597283095	7.232247723	2.279165124	0.180639189	-3.692269622
SNX16	0.210529383	3.647241275	2.279060603	0.180639189	-3.692487571
RHO	-0.077078092	3.600775354	-2.277970611	0.181005474	-3.694759908
TBL3	-0.171718226	5.141583787	-2.277325361	0.181123354	-3.696104618
ZNF688	-0.19143842	4.490822943	-2.277154363	0.181123354	-3.696460921
GPR124	0.161912101	4.303311878	2.276716896	0.181164954	-3.697372351
FKSG49	-0.24158698	7.256619174	-2.276507749	0.181164954	-3.697808037
LRP3	0.23165782	5.254528367	2.274241563	0.182036963	-3.70252655
SOD1	-0.275809954	11.26497319	-2.273882202	0.182036963	-3.703274402
CBFA2T2	-0.108506441	4.309975672	-2.273749703	0.182036963	-3.703550112
ESRRA	-0.160389158	5.47463459	-2.273282303	0.182123448	-3.704522587
MDH2	-0.25809964	7.828431952	-2.272226649	0.18247706	-3.706718324
SATB1	0.463134523	6.398714385	2.269606796	0.183418975	-3.712163591
AIFM1	-0.363772771	7.475548525	-2.269604697	0.183418975	-3.71216795
ITGB2	0.428593691	5.90996184	2.267625607	0.184197213	-3.716277657
SLC9A7	0.106302318	3.311804216	2.266757756	0.184468257	-3.718078784
CCR6	0.188596721	3.454650393	2.26603841	0.184554344	-3.719571236
CLSTN3	-0.193028352	4.660972669	-2.265983808	0.184554344	-3.719684503
EPN1	-0.131404782	4.400192627	-2.26574216	0.184554344	-3.720185751
ENDOD1	0.154383719	4.066971928	2.265430188	0.184571012	-3.720832801
HADH	-0.350108459	7.090498261	-2.264282079	0.184853289	-3.723213359
ITCH	-0.218090969	5.094686779	-2.264264093	0.184853289	-3.723250645
YTHDF3	-0.259143282	8.08252068	-2.263369008	0.185138016	-3.7251058
TFF3	0.365063922	4.51333532	2.2630539	0.185156421	-3.725758737
S100A8	0.453342654	4.031879877	2.26262815	0.185160758	-3.726640803
CRYBA4	0.09615424	3.438748982	2.262080147	0.185160758	-3.727775934
GRAMD1C	-0.39561427	4.754891843	-2.261995922	0.185160758	-3.727950376
B3GAT1	-0.201453288	3.990305107	-2.261833408	0.185160758	-3.728286948
KIFAP3	-0.366519272	5.996901233	-2.261671595	0.185160758	-3.728622046
LY6H	0.096720178	3.230992246	2.2611743	0.185244534	-3.729651756
MNDA	0.281171623	4.070776291	2.260941254	0.185244534	-3.730134238
JMJD1C	-0.312270883	6.441412113	-2.26041287	0.185361562	-3.731227999
POLQ	0.152943268	4.330058155	2.259689369	0.185568477	-3.732725279
RUFY3	0.283943284	4.921512771	2.258753126	0.185773803	-3.734662185
CYSLTR2	-0.108844597	3.630097509	-2.258696466	0.185773803	-3.734779379
ADIPOR1	-0.30263883	8.241029222	-2.257281523	0.186169983	-3.737705183
MADCAM1	-0.114540812	3.408555372	-2.257211316	0.186169983	-3.737850312
TWIST1	0.105113342	3.320217294	2.256774961	0.186169983	-3.738752243
PMP22	0.329195725	5.773250141	2.255937604	0.186169983	-3.74048259
ISOC1	-0.348955477	8.129469392	-2.255693593	0.186169983	-3.740986716
PUS3	-0.270804234	6.150855925	-2.255424522	0.186169983	-3.741542557
PXMP4	-0.25292548	6.457920344	-2.255424496	0.186169983	-3.741542612
KRIT1	-0.274402506	5.843413484	-2.255389664	0.186169983	-3.741614562
BSG	0.327894154	7.042762576	2.255383248	0.186169983	-3.741627815
CUL5	-0.230861147	6.699546266	-2.253511822	0.186908698	-3.745492051
ALAS1	-0.44425691	8.670883876	-2.253200655	0.186926906	-3.746134287
TNFAIP2	0.231884533	5.481648105	2.252697051	0.186970062	-3.747173536
ACAA1	-0.373605744	8.649472506	-2.252564222	0.186970062	-3.74744761
COPA	-0.249625119	6.374003547	-2.252257978	0.18698621	-3.748079446
UGCG	0.426719033	7.674425465	2.251398136	0.187258694	-3.749853038
GLS2	-0.789758458	5.566380124	-2.249621311	0.187793385	-3.75351615
ZNF302	-0.275291552	6.812302735	-2.249221318	0.187793385	-3.754340417
RAB11FIP1	-0.454063475	5.183642853	-2.249179767	0.187793385	-3.754426034
MRPS18C	-0.075512987	3.26434294	-2.249161482	0.187793385	-3.754463709
HIST1H1C	-0.765749936	7.167594288	-2.247911032	0.188242976	-3.757039601
WSB1	0.370612428	6.705082971	2.247652879	0.188242976	-3.757571228
DDIT3	0.369471136	7.200544407	2.247273358	0.188293778	-3.758352694
CEP57	-0.301912854	6.329834717	-2.245077716	0.189162732	-3.762871367
MTM1	-0.178276276	4.71257612	-2.244868591	0.189162732	-3.763301543
SULT2A1	-0.793641387	8.521186559	-2.244153946	0.189370453	-3.764771311
SPOCK1	-0.439754334	3.952903648	-2.241753878	0.190277338	-3.769704295
RHOQ	0.345194964	6.422770962	2.24167771	0.190277338	-3.76986077
MIPEP	-0.144401633	4.267650012	-2.241130597	0.190407538	-3.770984578
PDCD2	0.287555668	5.165750104	2.23991805	0.190850671	-3.773474349
DENND4C	-0.275242326	5.763161874	-2.239414985	0.190960562	-3.774506954
SDAD1	-0.249090713	6.61332514	-2.238163472	0.191423224	-3.777074938
LIPG	-0.555121952	5.703450938	-2.237319522	0.1916129	-3.778805909
TMOD1	-0.32122817	4.73195282	-2.237222943	0.1916129	-3.779003956
DUSP1	-0.506264049	7.169773937	-2.236598869	0.191780506	-3.780283524
ARRB2	-0.216252247	5.535017013	-2.236058048	0.191865004	-3.781392135
PNRC2	0.243900582	8.818456747	2.235882336	0.191865004	-3.781752268
ADRM1	0.194921305	7.411753743	2.2352209	0.191965697	-3.783107696
AKAP1	-0.242061447	6.875527096	-2.235132153	0.191965697	-3.78328953
TDRD7	-0.27568144	6.131689271	-2.234494811	0.192098117	-3.784595192
CREBL2	-0.369142766	6.600399266	-2.234315491	0.192098117	-3.78496249
TSC2	-0.160704894	4.750265252	-2.233744708	0.192166827	-3.786131429
WT1	0.119017681	3.490273161	2.233634273	0.192166827	-3.786357563
DND1	-0.168452972	4.410976867	-2.233211968	0.192239918	-3.787222214
EZH2	0.301970013	5.198100679	2.232285611	0.192551629	-3.78911837
SLC35C1	0.292534335	5.272386675	2.231849833	0.192631331	-3.790010117
VPS37C	0.247213573	6.586498	2.231471393	0.192667217	-3.790784403
NDRG2	-0.364531827	4.822576311	-2.231109013	0.192667217	-3.791525718
PNMA2	0.14199186	3.495660063	2.230204285	0.192667217	-3.793376034
THBS1	0.487414858	5.317976042	2.23002703	0.192667217	-3.79373847
DNMBP	-0.331962532	6.582929709	-2.229726729	0.192667217	-3.79435244
CDX1	-0.129309625	4.597129654	-2.229690948	0.192667217	-3.794425589
GRPR	-0.131403504	4.196761857	-2.229666749	0.192667217	-3.794475061
GOLGA7	-0.294117009	8.101938339	-2.229549074	0.192667217	-3.794715622
FBXO21	-0.362915029	6.07921186	-2.229218549	0.192667217	-3.79539125
ADAM12	0.073051299	3.503555349	2.229107642	0.192667217	-3.795617936
SLC4A1AP	-0.216263249	5.766729467	-2.228396877	0.192877905	-3.797070442
MAGEB4	0.079084867	3.323654702	2.227409991	0.193219791	-3.799086529
CDC23	-0.256531949	6.662352994	-2.225540887	0.193981774	-3.802902665
DAXX	0.148122414	5.207109699	2.224382988	0.194404514	-3.805265284
PPAP2B	-0.361953392	7.695234072	-2.224122504	0.194404514	-3.80579663
SACM1L	-0.223561277	8.018074525	-2.223199791	0.19471817	-3.807678371
KCNN4	0.125521605	3.950208434	2.222196919	0.195070618	-3.809722783
FARS2	-0.256384425	5.010324406	-2.221929499	0.195071698	-3.810267793
NRG2	-0.102250891	3.490405298	-2.220882659	0.195445818	-3.812400713
KLC2	0.175909653	4.293363695	2.219989453	0.195746892	-3.814219887
FCGR2C	0.210462347	4.271987624	2.219148452	0.196023329	-3.81593213
SFN	0.92168475	7.346844198	2.218315056	0.19629648	-3.81762831
FUBP3	-0.26440674	6.523918576	-2.217290124	0.19666217	-3.819713526
TOM1L1	-0.333760235	7.937571712	-2.216919134	0.196713416	-3.820468087
JUN	0.376539551	6.235654897	2.214823504	0.197554023	-3.824728264
1-Mar	0.115234708	3.54589139	2.214647416	0.197554023	-3.825086065
HIGD1A	-0.287215	9.674940889	-2.21269142	0.198372809	-3.829058804
TNFRSF12A	0.288931682	6.012656765	2.212185976	0.198489787	-3.830084871
CDC7	0.421096104	4.947315425	2.211507505	0.198690859	-3.831461855
E2F5	0.185679865	3.668706274	2.211089287	0.198765741	-3.832310456
HMX1	-0.09408685	4.11834786	-2.209470149	0.199424738	-3.835594452
ALPP	-0.072699338	3.419661756	-2.208066751	0.199980281	-3.838439114
ARAF	-0.231615439	6.387332086	-2.206544476	0.200578952	-3.841522885
API5	-0.192923683	4.710281319	-2.206314224	0.200578952	-3.841989153
CRYBB2	0.17062898	4.21056702	2.205029315	0.201079181	-3.844590328
CKLF	0.337519703	5.478200908	2.204476709	0.201220967	-3.845708605
NCAPH	0.208406301	4.501160718	2.203576162	0.201405635	-3.847530442
DDX41	-0.274132666	6.715294999	-2.203548155	0.201405635	-3.84758709
CNOT8	-0.208928971	5.11409685	-2.203310659	0.201405635	-3.848067435
SLC22A8	-0.190765204	3.832731349	-2.202879982	0.201487966	-3.848938378
SERPINB6	0.236571469	7.596448036	2.201803889	0.201781069	-3.851113843
SCAND1	-0.243243035	7.096209453	-2.201520896	0.201781069	-3.85168579
SPHK2	-0.194971451	4.784237604	-2.201495193	0.201781069	-3.851737735
PTPLA	0.24411869	3.662888097	2.199367557	0.20269951	-3.85603565
TMEM161A	-0.238142601	6.101399699	-2.198809662	0.202845316	-3.857161998
LDHC	-0.137368683	3.629782111	-2.197494047	0.203365817	-3.859817099
CASC5	0.120057395	3.268022686	2.196503226	0.203675813	-3.861815766
EIF4EBP2	-0.221855784	5.582323285	-2.196343373	0.203675813	-3.862138142
NET1	-0.312090114	6.62439952	-2.195358666	0.203918091	-3.864123535
TRIM66	-0.183094524	4.270009291	-2.195327347	0.203918091	-3.864186668
WDR46	0.250787094	5.772913674	2.194941393	0.203918091	-3.864964609
PMM1	-0.282260583	6.017612425	-2.194760571	0.203918091	-3.865329037
CDC25A	0.170290146	4.171348319	2.194545619	0.203918091	-3.865762214
CBR4	-0.303141404	6.552154821	-2.194278262	0.203921076	-3.866300946
C1QL1	-0.212973402	3.918504338	-2.193727077	0.204064821	-3.867411412
NAGLU	-0.150991034	4.617903291	-2.193191419	0.204200999	-3.868490351
PTGS1	0.212454451	3.96776379	2.192601295	0.20433244	-3.869678723
AR	-0.35098206	4.455347126	-2.192257901	0.20433244	-3.870370105
GRM3	0.100061792	3.41756684	2.191471933	0.20433244	-3.871952184
MYB	0.100965131	3.335245711	2.191304735	0.20433244	-3.87228867
KIAA0141	-0.202598205	5.932450567	-2.191150259	0.20433244	-3.872599534
CHD1	-0.29617285	6.663932138	-2.191081886	0.20433244	-3.87273712
EHD2	0.256912839	4.907422614	2.190626496	0.20433244	-3.873653394
ST6GALNAC4	0.097322728	3.622087778	2.190432631	0.20433244	-3.87404341
MAP2K4	-0.169032658	5.113814847	-2.190353325	0.20433244	-3.874202948
DNMT1	0.340636331	6.289006152	2.190097073	0.20433244	-3.874718409
IFIT2	-0.264096623	4.670491142	-2.190063767	0.20433244	-3.874785399
ZBED2	0.119894726	3.321434129	2.189757035	0.204355915	-3.875402323
SLK	-0.27302674	6.237921073	-2.189443534	0.204382815	-3.876032779
ABHD10	-0.219171462	7.466276025	-2.18880609	0.204463188	-3.877314437
RASA1	-0.282370294	6.63259723	-2.18876338	0.204463188	-3.877400299
CD3EAP	0.207091629	4.627399008	2.188431382	0.204499472	-3.878067673
RPLP0	0.189015147	12.20920151	2.188013153	0.20457861	-3.87890826
PPL	-0.354563456	5.602485942	-2.187101365	0.204861682	-3.880740327
SH2D4A	-0.249220845	5.037888041	-2.186925888	0.204861682	-3.881092835
TUBGCP3	-0.205414385	5.326733546	-2.186373271	0.205007882	-3.882202798
RAPGEF4	-0.340193006	4.750399906	-2.185753603	0.205096106	-3.883447132
OR7E37P	0.369968161	6.406981921	2.185675048	0.205096106	-3.883604853
ACAT1	-0.352311048	9.968973366	-2.185421468	0.205096106	-3.884113949
SIDT2	-0.212326297	6.628117311	-2.184132934	0.205608931	-3.88670003
NEU3	-0.083894753	3.519562366	-2.183259883	0.20585738	-3.88845145
ZCCHC2	0.2670895	7.179939458	2.182698626	0.20585738	-3.889577047
FPGT	-0.305305457	5.107159105	-2.182390126	0.20585738	-3.890195631
FTO	-0.221178538	6.031536574	-2.182383863	0.20585738	-3.890208189
PTDSS2	0.20542096	4.874032505	2.182346748	0.20585738	-3.890282603
AMIGO2	0.439647909	5.166430583	2.181756533	0.205967468	-3.891465819
ACP5	0.375290222	5.410283089	2.181571691	0.205967468	-3.891836314
GCLC	-0.359197489	7.54308246	-2.181354956	0.205967468	-3.8922707
MAT2B	-0.304898017	8.576625674	-2.18057213	0.206229872	-3.893839336
UBE2E1	0.16324962	7.032758993	2.179845264	0.20646464	-3.89529538
DCTN4	-0.312021663	5.541555848	-2.179137975	0.206607634	-3.896711784
MMP14	0.09859999	4.203875782	2.179046136	0.206607634	-3.896895669
ASPM	0.520523823	6.938727149	2.178430816	0.206787112	-3.898127511
NME1	0.285628054	8.950332094	2.178006273	0.206871323	-3.898977241
CDC5L	-0.254350248	5.835399906	-2.177527783	0.206961488	-3.899934768
EAF2	0.191672301	4.273932701	2.177107255	0.206961488	-3.900776146
BFAR	-0.255501413	6.36331895	-2.176894952	0.206961488	-3.901200858
GNG11	-0.297760196	7.45084442	-2.176802708	0.206961488	-3.901385381
EDNRB	-0.357216749	5.205054268	-2.176172294	0.207149087	-3.902646256
DDAH1	0.388680899	9.777695735	2.175132728	0.207541912	-3.904724737
CD83	0.225812208	5.204904305	2.173903031	0.207952754	-3.907182199
CLDN7	-0.404722746	5.018916099	-2.173803345	0.207952754	-3.907381359
IL17B	0.130200838	3.502177792	2.173464121	0.207994995	-3.908059024
UAP1L1	0.371449165	4.106670793	2.171042589	0.209085386	-3.912893697
TRAP1	-0.277838467	7.526152726	-2.169787988	0.209590094	-3.915396625
COPS7A	-0.227790612	6.903852196	-2.169417813	0.209648334	-3.916134871
DBT	-0.184993274	4.117563132	-2.168382831	0.210043014	-3.918198349
RUSC2	0.174985252	5.064602825	2.167859712	0.210178917	-3.919240967
C11orf24	0.272338058	6.65845111	2.16751458	0.210196097	-3.919928718
RIOK3	-0.189315141	6.551228612	-2.16731665	0.210196097	-3.920323092
CCDC69	-0.381466076	5.41344795	-2.166730395	0.210364245	-3.921491007
TPD52L1	0.379058925	5.986828717	2.165859904	0.210623252	-3.923224635
MEIS2	0.454625227	6.147067566	2.165711156	0.210623252	-3.923520813
PSTPIP1	0.203947383	3.875329834	2.165392655	0.210655955	-3.924154927
FSCN1	0.200695812	4.652268552	2.164913438	0.210770277	-3.925108855
TMSB10	0.39074403	11.21129814	2.162255495	0.211917263	-3.930396264
MAGEB1	0.080193955	3.241509122	2.16195858	0.211917263	-3.930986546
ATP2B4	-0.374729948	6.506437471	-2.161897229	0.211917263	-3.931108505
STIL	0.253763465	4.259671343	2.160849411	0.212322464	-3.933190975
RXRA	-0.21505371	6.912907995	-2.160227026	0.212473273	-3.934427491
SULT1A2	-0.426510411	6.254507504	-2.160047241	0.212473273	-3.934784615
METTL9	0.26224152	7.422350422	2.159772596	0.212484202	-3.935330118
EPHB4	-0.198997539	5.717210256	-2.159049064	0.21272459	-3.936766903
TBC1D8B	-0.287647056	4.67189691	-2.158164703	0.213047559	-3.938522466
AP1G1	-0.262020442	4.950210431	-2.157690089	0.213161051	-3.939464362
SLC9A1	0.169000715	5.004809701	2.156692057	0.213396547	-3.941444391
SLC25A11	-0.260373353	5.553062556	-2.156575971	0.213396547	-3.941674645
SERPINB1	0.315025155	6.261253569	2.156472263	0.213396547	-3.941880337
SLC25A28	-0.229155648	5.722389236	-2.154778712	0.21354737	-3.94523801
LCAT	-0.23663065	4.332144545	-2.154572886	0.21354737	-3.945645922
SLAMF8	0.248772722	4.575640952	2.154423815	0.21354737	-3.945941331
TCEAL4	-0.229764385	7.707712459	-2.154403022	0.21354737	-3.945982536
KIAA0226	0.173362258	5.227426484	2.154147501	0.21354737	-3.946488848
C2orf47	-0.21560362	8.234153635	-2.154101252	0.21354737	-3.946580486
SLC16A4	-0.315941025	3.700007361	-2.154023325	0.21354737	-3.946734884
ACSL4	0.696213976	7.392708459	2.153999757	0.21354737	-3.946781578
TOP2A	0.56522105	6.821136519	2.153828349	0.21354737	-3.94712117
PHGDH	0.412674967	5.089888275	2.153659164	0.21354737	-3.947456333
TCFL5	-0.355438664	5.541002637	-2.152823836	0.213726537	-3.949110806
ZNF532	0.358152498	5.316898278	2.152807356	0.213726537	-3.94914344
NTHL1	-0.2344047	5.018071705	-2.151957686	0.213910951	-3.950825708
ITPKA	0.22422735	4.333443942	2.151945986	0.213910951	-3.950848868
NCF2	0.385843928	4.636372959	2.15110755	0.214202341	-3.952508291
RRAGD	0.489141719	6.553629676	2.150876913	0.214202341	-3.952964663
TRIM9	0.188204301	3.716358511	2.150557933	0.214225302	-3.953595767
HIST1H2AJ	-0.205336442	4.272355007	-2.150001892	0.214225302	-3.954695697
CC2D1A	-0.117345739	4.455208922	-2.149987289	0.214225302	-3.95472458
MCCC1	-0.266722225	7.412090616	-2.14966746	0.214225302	-3.955357126
GAL3ST1	0.418099742	4.711879048	2.149581089	0.214225302	-3.955527934
CBFB	0.195634414	5.402175876	2.148807884	0.214494087	-3.957056741
ZSWIM1	-0.159588557	4.303771343	-2.147652994	0.214959591	-3.959339297
C16orf80	-0.312318201	7.115061394	-2.146553219	0.215320808	-3.96151188
CLEC4M	0.112289597	3.729978111	2.146452445	0.215320808	-3.961710908
HCG4	0.176801736	3.477327073	2.145235324	0.215645133	-3.964114022
PLCB1	0.138246018	4.179071121	2.145054184	0.215645133	-3.964471563
RNASE1	0.195932249	4.972008889	2.145051584	0.215645133	-3.964476694
IFT81	-0.263453392	4.961041323	-2.144826273	0.215645133	-3.964921384
FCGR2B	0.427876666	4.427447806	2.144528585	0.21565064	-3.965508854
CTR9	-0.338278707	7.678672166	-2.144052973	0.21565064	-3.966447295
NOC2L	0.203539713	4.943064055	2.143945152	0.21565064	-3.966660014
REEP5	-0.247930685	8.300300958	-2.143820293	0.21565064	-3.966906333
ARMC1	-0.376606623	6.636836003	-2.142087617	0.216307698	-3.970323171
CD3D	0.439775295	5.809870044	2.142051012	0.216307698	-3.97039533
ABCA8	-0.78558697	5.990576717	-2.141335308	0.216501726	-3.971805941
PIP5K1A	-0.14289235	4.235640382	-2.141179282	0.216501726	-3.972113402
FASTKD2	-0.153863675	4.215846109	-2.140754357	0.216519071	-3.972950647
EMP2	-0.387850894	6.806868067	-2.140558159	0.216519071	-3.973337172
TMEM100	-0.340685423	3.571363981	-2.140401759	0.216519071	-3.973645267
FAM50A	0.308347327	7.47822617	2.139556914	0.216828121	-3.975309194
RPS27L	-0.231458936	10.08623549	-2.138975581	0.217000976	-3.976453785
PAOX	-0.157739324	4.533318203	-2.137883122	0.217377451	-3.978603967
CFB	-0.260410625	7.683697405	-2.137564174	0.217377451	-3.979231533
SEMA3E	0.210794465	3.406727347	2.137507163	0.217377451	-3.979343699
MCM2	0.42631184	6.008268305	2.136964632	0.217530704	-3.980410969
B3GNT4	-0.112442062	4.055021578	-2.136276084	0.217759949	-3.981765126
SCAP	-0.214936032	7.602269866	-2.135892903	0.217830686	-3.982518549
CBX1	0.27326987	6.903998993	2.135625781	0.217841177	-3.983043702
IFNGR2	0.24970517	7.337494399	2.134519195	0.218288341	-3.98521857
TM9SF2	-0.301319817	9.526984115	-2.133993373	0.218374703	-3.986251652
AACS	0.276603092	5.541772773	2.133859918	0.218374703	-3.986513814
ILVBL	-0.289905277	5.444015946	-2.132725342	0.218837461	-3.988741998
BZRAP1	-0.120860178	4.003103233	-2.131757733	0.219213839	-3.990641423
BRCA1	0.156144895	4.528564357	2.130956253	0.219503905	-3.992214137
BAG1	-0.224416953	6.27491818	-2.130433893	0.219583766	-3.993238857
TNFRSF10C	0.073768146	3.406951516	2.130311024	0.219583766	-3.993479857
SCP2	-0.287166864	10.03513681	-2.129756203	0.219697534	-3.994567946
SEMG1	0.079413314	3.234691572	2.129601467	0.219697534	-3.99487136
JUNB	0.33778029	6.048602765	2.129244197	0.219755825	-3.995571838
CCL22	0.155179038	4.414788259	2.127952914	0.220195827	-3.998102684
RPL14	0.178005279	8.543395428	2.12791244	0.220195827	-3.998181988
ABCB1	0.725858798	6.358980873	2.126695642	0.220613963	-4.000565523
STAT6	-0.197962805	5.952383575	-2.126624035	0.220613963	-4.000705753
OSBPL11	-0.280293099	5.862805162	-2.125932861	0.220683195	-4.002059069
VAMP2	-0.201440191	4.973676755	-2.125746217	0.220683195	-4.002424449
NSMAF	0.30706846	6.513339413	2.125671802	0.220683195	-4.002570117
TDG	0.292027696	7.310359342	2.125509541	0.220683195	-4.00288773
PLA2G12A	-0.232007083	5.371342274	-2.125142544	0.220683195	-4.003606015
PTCH1	0.102608066	3.436157668	2.125021787	0.220683195	-4.003842334
HIST1H2BK	-0.552826187	8.302508488	-2.12425737	0.220956037	-4.005338008
DSTN	-0.246039854	9.498178946	-2.123980788	0.220972863	-4.005879051
PELI1	0.18758676	5.057508797	2.123051832	0.221332591	-4.007695786
UPB1	-0.776588305	8.078313681	-2.122062571	0.22161883	-4.009629661
DAAM1	-0.371609337	5.933500524	-2.122019161	0.22161883	-4.009714503
SLC4A2	0.23306727	6.156934582	2.121670134	0.221624855	-4.010396595
WDR48	-0.148607033	5.155679944	-2.121519534	0.221624855	-4.010690876
CEP350	-0.27689547	6.626651122	-2.121073536	0.221731232	-4.011562271
NIPBL	-0.188787398	5.331100472	-2.120531569	0.221888249	-4.012620943
TJP1	-0.25256154	4.915327273	-2.120265975	0.221899781	-4.013139662
ENC1	0.34494114	5.857510786	2.119464413	0.222095041	-4.014704795
TMPRSS6	-0.404125465	6.812037796	-2.119408329	0.222095041	-4.014814284
CCDC53	-0.29789402	6.988897441	-2.119079854	0.222139899	-4.015455493
ID2	-0.427178872	9.736187792	-2.118699059	0.222153628	-4.016198723
ARSD	-0.087345652	3.781477837	-2.11856742	0.222153628	-4.016455624
PACS1	0.099975912	3.870151866	2.118000227	0.222324537	-4.017562373
TERF1	-0.297475896	6.102183949	-2.117149852	0.222645071	-4.019221178
S100P	1.204529896	6.823543775	2.116799315	0.222701934	-4.019904784
RNF123	-0.220236444	6.207576719	-2.116245692	0.222866145	-4.020984232
MNS1	-0.488171935	4.34694309	-2.115916577	0.222911839	-4.021625815
MICALL1	0.184724774	4.595529173	2.11497219	0.223282954	-4.023466315
HEBP1	-0.333461361	8.321355407	-2.114551116	0.223303708	-4.024286696
RSAD1	-0.249219357	6.111986349	-2.114448171	0.223303708	-4.024487241
ITFG1	-0.395914469	7.408882982	-2.113151603	0.223805502	-4.027012305
RBBP6	-0.176412568	6.607441004	-2.113016225	0.223805502	-4.02727587
DCXR	-0.562131788	9.345557567	-2.112181807	0.223908232	-4.028900054
GRB7	-0.201138721	4.699757667	-2.112057076	0.223908232	-4.029142791
GSTM4	-0.202551369	4.568289414	-2.112048401	0.223908232	-4.029159673
LETMD1	-0.250193892	7.25722375	-2.111810952	0.223908232	-4.02962173
WWC1	-0.225552205	5.251694593	-2.111441389	0.223908232	-4.030340775
KLHL2	-0.271955608	7.007537425	-2.111371837	0.223908232	-4.030476087
TBRG4	-0.108865451	4.618787874	-2.110408105	0.224291348	-4.032350591
TXNRD1	0.483901623	9.195010874	2.109980822	0.224390075	-4.033181427
HEXB	0.234364234	9.753677246	2.108421305	0.22509087	-4.036212541
CNOT1	-0.209845868	6.867058447	-2.107532736	0.225353727	-4.037938667
CS	0.250789017	9.121953664	2.107419894	0.225353727	-4.038157827
AMOT	-0.096303241	3.238425039	-2.107204473	0.225353727	-4.038576181
B3GALT2	0.136480971	3.244449191	2.105112496	0.226341618	-4.042636833
LDHB	0.42230156	6.875087309	2.104638029	0.22642623	-4.043557289
TP53I11	-0.118954743	3.926151812	-2.104417355	0.22642623	-4.043985327
IL18	0.260858157	3.69448328	2.103310101	0.22642623	-4.046132431
HAMP	0.987252718	6.464226565	2.103150537	0.22642623	-4.04644176
KLF7	0.217195105	4.750017932	2.103094192	0.22642623	-4.046550984
GAS2	-0.440426612	6.896280676	-2.103006497	0.22642623	-4.046720977
THUMPD1	-0.239188452	6.047966324	-2.102950939	0.22642623	-4.046828669
ZNF276	-0.115059938	4.025107195	-2.102867395	0.22642623	-4.046990605
CUL3	-0.202013403	4.324200712	-2.102790523	0.22642623	-4.047139602
C12orf5	0.226409342	4.163911606	2.102092634	0.226650259	-4.048492058
RALB	-0.175823407	5.520685184	-2.101891941	0.226650259	-4.048880912
ANAPC2	-0.250218801	5.84662423	-2.100218409	0.227290778	-4.052122136
PENK	0.117599901	3.605007203	2.100216504	0.227290778	-4.052125824
ZNF91	-0.409107399	8.196993204	-2.099208621	0.227361466	-4.054076706
GPR116	-0.239000455	5.338630953	-2.099057547	0.227361466	-4.054369055
CYP1B1	0.386028084	4.793924393	2.099013541	0.227361466	-4.054454209
NEFM	0.093815951	3.484076334	2.098919611	0.227361466	-4.054635963
TMEM106B	-0.268953205	7.732365801	-2.098833651	0.227361466	-4.054802289
H1FX	-0.321990706	6.678961894	-2.098600529	0.227361466	-4.055253331
WHSC1L1	0.09631406	3.770278195	2.098410624	0.227361466	-4.055620721
TOMM70A	-0.223421128	8.297548415	-2.097663857	0.227395015	-4.057065126
HAO1	-0.642864671	8.218555324	-2.097507731	0.227395015	-4.057367047
ELF2	-0.154514823	4.773554957	-2.097499526	0.227395015	-4.057382914
ZNF250	-0.086879145	3.999838522	-2.09739397	0.227395015	-4.057587028
STXBP3	-0.225851865	7.015476103	-2.096396287	0.227802233	-4.059515797
KLRB1	-0.227957778	4.378901405	-2.095955276	0.227911094	-4.060368112
NAT1	-0.334192563	5.265553748	-2.095284326	0.228143545	-4.061664504
SETD6	-0.241395749	5.097863844	-2.094174367	0.228612364	-4.063808299
CAPN2	0.193032378	6.460662384	2.09318291	0.229018133	-4.06572234
RRAGC	0.269964539	7.046726601	2.09169531	0.22967974	-4.068592643
ARHGEF9	-0.108458943	4.309795691	-2.091480919	0.22967974	-4.069006154
NR1I2	-0.376857099	5.435578785	-2.091019261	0.229800707	-4.069896452
CD46	-0.38208397	7.428670181	-2.089478044	0.230505994	-4.072867358
ANXA7	-0.198982096	8.762918179	-2.088356459	0.230985273	-4.075028106
AP1B1	0.135111522	4.659041813	2.088083282	0.231004583	-4.075554224
OTC	-0.771389562	7.440490261	-2.087485809	0.231107985	-4.076704691
RPL27	0.140925316	11.79340191	2.087185977	0.231107985	-4.07728192
DNAJB14	-0.23759375	5.357303338	-2.087180093	0.231107985	-4.077293247
BZW2	0.325277743	7.98963016	2.08694348	0.231107985	-4.077748714
GMPS	0.216994949	8.107847641	2.085974583	0.231505446	-4.079613293
BAAT	-0.62546443	8.890839398	-2.084300854	0.232232024	-4.082832408
RBM41	-0.225058076	4.787275311	-2.084165447	0.232232024	-4.083092735
RMND1	-0.277503238	5.337227253	-2.083714436	0.232348725	-4.083959716
RNPEP	-0.310979608	6.845443805	-2.083242883	0.232476721	-4.084866001
SLC16A2	-0.360460958	5.999004145	-2.082792778	0.232593121	-4.08573089
CRYZL1	-0.177218602	4.794048281	-2.082225561	0.232773526	-4.086820569
FHL3	0.139221865	4.148944449	2.081423984	0.233022123	-4.088360012
MYO1C	-0.208457492	6.527779148	-2.081297369	0.233022123	-4.08860313
NMB	0.233000089	5.266451792	2.080734929	0.233200314	-4.089682922
TAF1A	0.204810243	4.025514731	2.079752191	0.233608593	-4.091568974
SLC29A2	0.219447365	3.77070099	2.079359449	0.233694304	-4.092322488
EYA2	0.112015099	3.474783376	2.077386889	0.234592234	-4.09610507
TCOF1	0.165282829	4.801598071	2.077249688	0.234592234	-4.096368044
CCDC130	-0.188553918	5.604068206	-2.076881452	0.234664884	-4.097073765
PI3	0.182883123	3.619595714	2.07588096	0.235085171	-4.098990622
STAMBP	-0.208973758	6.778558166	-2.075279991	0.235286101	-4.100141621
NUDC	0.286797316	7.418994086	2.07448671	0.235593155	-4.101660475
CBLN1	-0.119190292	3.385036419	-2.073288638	0.236123937	-4.10395335
COMMD8	0.332613115	6.441493551	2.071402384	0.237036599	-4.10756081
C6orf48	0.327495482	8.183504756	2.070319006	0.237506473	-4.109631409
CCL7	0.090072411	3.539179714	2.069983656	0.23756182	-4.110272141
NAALAD2	0.122651593	3.5160313	2.068050626	0.238438834	-4.113963615
ERC2	0.110392597	3.414396564	2.067934297	0.238438834	-4.114185664
PSMD13	0.17325265	6.474433882	2.067496283	0.238551612	-4.115021649
C4BPB	-0.460139756	8.912896771	-2.066948732	0.238665498	-4.116066464
SNRPD1	0.211599181	5.92283364	2.066775762	0.238665498	-4.116396467
OPA1	-0.197102591	5.281384211	-2.066586183	0.238665498	-4.116758128
NOX4	0.179165111	3.755597567	2.066299134	0.238694497	-4.117305674
AGPS	0.281303006	5.337992837	2.065618391	0.23883562	-4.118603914
PBK	0.378428831	5.097077284	2.065576091	0.23883562	-4.118684571
IGFBP3	0.514168426	7.894565659	2.06513306	0.238877212	-4.119529244
MAPK13	0.403908363	4.821286376	2.064944884	0.238877212	-4.119887965
DDX3Y	0.479097968	5.447933369	2.064730047	0.238877212	-4.120297475
DGKZ	0.211135164	5.774792673	2.064563439	0.238877212	-4.120615027
TRIB2	-0.308354007	4.786687438	-2.064127325	0.238989657	-4.12144614
BBS1	-0.240614375	6.148636348	-2.063856512	0.238993519	-4.121962154
TFRC	0.36368985	9.328805527	2.06360981	0.238993519	-4.122432172
ACADS	-0.228923425	5.494536966	-2.063418342	0.238993519	-4.122796923
PDHA1	-0.177362372	8.349087921	-2.062683963	0.239272431	-4.124195641
LARGE	-0.131370914	4.255528817	-2.062090955	0.239472771	-4.125324768
NXT2	-0.271127546	5.188890598	-2.061002691	0.23994986	-4.127396118
RNH1	0.216435277	7.434466603	2.06018819	0.240227557	-4.128945745
BLVRB	-0.382000144	8.202578507	-2.060038747	0.240227557	-4.129230007
FGR	0.211214434	4.278354438	2.058904508	0.240731703	-4.131386867
BUB1	0.066864991	3.493069532	2.058464262	0.240847595	-4.132223744
TNFSF15	0.168434697	3.725315358	2.057041332	0.241187347	-4.134927505
CA4	-0.113668011	3.521601871	-2.05694245	0.241187347	-4.13511533
CCNA2	0.325003184	4.762319582	2.056937031	0.241187347	-4.135125624
DPM3	-0.324004533	6.976190692	-2.056925611	0.241187347	-4.135147315
DDX58	-0.277391408	4.736072198	-2.056250139	0.241292111	-4.136430137
OCA2	-0.281102739	4.378597159	-2.055906747	0.241292111	-4.13708214
NEBL	0.174366354	3.893735035	2.055832292	0.241292111	-4.137223496
ITIH1	-0.553014537	9.725015798	-2.055807834	0.241292111	-4.137269929
MCM3	0.356733172	7.003785921	2.055445308	0.241365054	-4.137958125
SHC3	0.100578035	3.458784739	2.05479958	0.241597013	-4.139183656
SERPING1	-0.38750941	10.4569657	-2.054395954	0.241620399	-4.139949521
KLKB1	-0.55366487	6.984689755	-2.054293406	0.241620399	-4.140144079
MTRF1	-0.253125073	5.103938141	-2.053642729	0.241783759	-4.141378366
IL10	0.089376578	3.562008995	2.053538355	0.241783759	-4.141576322
RPL12	0.216395362	11.51075483	2.052902924	0.242010457	-4.142781286
AADAC	-0.494978961	9.765853164	-2.052181617	0.242197271	-4.14414868
UGT2B15	-0.407195914	5.884133123	-2.052107032	0.242197271	-4.144290046
MRPL4	-0.199084097	6.628331403	-2.051015157	0.242681363	-4.146359023
HTR1B	0.166140231	4.02005973	2.04970649	0.2432886	-4.148837464
MAPRE1	0.261003666	6.814461661	2.048554875	0.243403779	-4.151017266
PTK2	-0.270342617	7.039457048	-2.048520591	0.243403779	-4.151082142
USP34	-0.195525125	6.717005842	-2.048473154	0.243403779	-4.151171905
S100A12	-0.074911074	3.949994531	-2.048343315	0.243403779	-4.151417589
PKMYT1	0.136305435	4.319100065	2.048282471	0.243403779	-4.151532713
ITGB5	0.201232822	5.440751232	2.048114499	0.243403779	-4.151850521
TIMP2	0.370581362	5.719680266	2.047724335	0.243493639	-4.152588632
PYGB	0.235243511	6.01409016	2.046933309	0.243810003	-4.154084692
ICMT	0.19428308	5.130021836	2.046209207	0.244088877	-4.155453715
TPBG	0.358793761	4.261365301	2.045713874	0.244238563	-4.156389958
ZMYND11	-0.155879044	6.657803939	-2.044933257	0.244519382	-4.157865004
HMGB2	0.375105121	8.411118907	2.044657448	0.244519382	-4.158386046
LIN7A	0.211057015	4.706436979	2.044348628	0.244519382	-4.158969374
IL22	0.084229288	3.712289947	2.044295745	0.244519382	-4.159069256
CRYM	-0.422988386	5.793946317	-2.043899727	0.244613248	-4.159817155
DTX4	-0.367669407	6.62071188	-2.042705415	0.24506465	-4.162071864
TLR5	-0.333542309	4.702685594	-2.042477722	0.24506465	-4.162501581
TACSTD2	0.088532127	3.387064628	2.042412988	0.24506465	-4.162623745
ZYX	0.268297416	6.593829336	2.040836034	0.245829575	-4.165598585
TPST1	0.296868642	5.316461606	2.039810773	0.246282144	-4.167531553
ABI1	-0.224943559	6.62162883	-2.039556849	0.246295843	-4.168010148
TCN2	0.132094265	4.728014786	2.038506515	0.2466723	-4.169989232
NSL1	-0.248907428	8.125569312	-2.038359765	0.2466723	-4.17026567
ANKRD17	-0.249209493	6.877869065	-2.038207063	0.2466723	-4.170553302
TIMELESS	0.135128056	4.483395776	2.036898326	0.247288146	-4.173017635
DYNLT3	-0.270867351	9.064961827	-2.035832317	0.247766365	-4.175023841
MASP2	-0.479838233	5.791596573	-2.035386815	0.247879887	-4.175861978
NCBP2	0.263804334	5.855360808	2.035175135	0.247879887	-4.176260162
COL11A1	0.271152681	3.684866673	2.034682326	0.248030746	-4.177187014
FABP2	0.10312259	3.598587659	2.034038201	0.248268406	-4.178398145
CBS	-0.473864342	7.696547466	-2.033699407	0.248331264	-4.179035028
NDUFA3	-0.216182757	8.915635078	-2.032671107	0.248789624	-4.180967485
KIF14	0.286872332	4.817662265	2.031770115	0.249175535	-4.182659955
GPR107	0.114580976	4.071138113	2.030879722	0.249555862	-4.184331839
CLASP1	-0.171335332	5.476566997	-2.030295033	0.249696716	-4.185429336
BRD9	0.224558266	5.574130622	2.030177327	0.249696716	-4.185650243
ZNF174	-0.084661678	4.237642763	-2.029688169	0.249846664	-4.186568151
MAN2A1	-0.336711937	8.384490628	-2.028840417	0.250086664	-4.188158481
NLGN1	0.166044808	3.249334146	2.028814391	0.250086664	-4.188207294
TEAD4	0.159270961	4.373144108	2.028492736	0.250140393	-4.188810533
CGREF1	0.206566753	4.868268389	2.027108175	0.250807353	-4.191406157
MPPE1	-0.230932846	5.620013192	-2.026592998	0.250973059	-4.192371538
ID4	0.196187698	3.839517275	2.026097945	0.251105583	-4.193298997
CLPTM1	-0.235385904	6.808888917	-2.025907322	0.251105583	-4.193656066
SLC39A7	0.206730463	5.066114648	2.025663595	0.251114658	-4.19411256
ACO2	-0.302692474	7.646897082	-2.0251889	0.2511428	-4.195001508
SEPHS2	-0.319144614	10.44013175	-2.024942306	0.2511428	-4.195463222
TAPBPL	-0.328261921	5.404559839	-2.024634907	0.2511428	-4.196038712
SFXN3	0.27420634	4.814824943	2.024545545	0.2511428	-4.196205994
MICALL2	0.246988886	5.25637009	2.02429423	0.2511428	-4.196676409
DPP4	-0.50022206	6.234536135	-2.024247172	0.2511428	-4.196764486
ST14	-0.33190097	4.128337371	-2.023861752	0.2511428	-4.197485802
PDLIM7	0.077419465	3.696663381	2.023794342	0.2511428	-4.197611946
BCCIP	-0.243837358	5.692233099	-2.023288358	0.251303913	-4.198558677
RENBP	0.32951425	4.418745492	2.022183592	0.251811548	-4.20062501
RAB17	-0.337775676	7.000025897	-2.02163062	0.252000282	-4.201658886
ARL4C	0.278311124	4.620853031	2.021179839	0.252101301	-4.202501509
MUC6	0.24620443	3.74265658	2.021002463	0.252101301	-4.202833019
MAGI1	-0.222408534	4.759519399	-2.020662931	0.252166647	-4.203467524
CYP2C19	-0.329775439	4.444181266	-2.019282044	0.252836087	-4.206047056
FXYD6	-0.211187324	4.51192343	-2.018998841	0.252868937	-4.206575887
ENAH	0.356280941	7.415581068	2.018766924	0.252872065	-4.207008899
USP21	-0.237105411	5.221429568	-2.017644984	0.253309914	-4.209103024
DNAJA3	-0.212573928	6.094388373	-2.0175605	0.253309914	-4.209260672
DRD4	0.145203093	3.360835058	2.01732285	0.253316521	-4.209704096
FAM20B	-0.275625075	6.067295192	-2.016856484	0.253327095	-4.210574134
OGFOD1	-0.250083841	5.512622662	-2.01673501	0.253327095	-4.210800723
CLK1	-0.215359454	6.733873122	-2.016626398	0.253327095	-4.211003308
PTP4A2	0.238107151	8.670496207	2.015383337	0.253819296	-4.213321176
C1orf115	-0.313937055	8.857147895	-2.015328497	0.253819296	-4.213423404
NDUFB5	-0.215437035	9.341719547	-2.014913862	0.253929261	-4.214196238
HIST1H2BO	0.086416914	3.524682965	2.014074132	0.254287016	-4.215760956
SCARF1	-0.15575494	4.282307026	-2.012896427	0.254842515	-4.21795443
INPP5F	0.22628289	4.641813471	2.012406837	0.254976867	-4.218865943
CCL25	-0.31821948	3.837641632	-2.012096514	0.254976867	-4.219443592
REN	-0.126294394	3.579140859	-2.011989912	0.254976867	-4.219642008
MRPS34	-0.188019754	5.852882012	-2.011761076	0.254978929	-4.2200679
C1QTNF1	0.222372484	4.768682272	2.010927808	0.255242867	-4.221618339
RAMP3	-0.171866727	4.145596341	-2.010838925	0.255242867	-4.221783686
CIITA	0.098534756	3.709436845	2.01063397	0.255242867	-4.222164934
DUSP7	0.114058933	3.54455066	2.010404993	0.255245225	-4.222590825
BCL2L11	0.08850059	3.412337763	2.009737745	0.25550387	-4.223831629
MRPL11	0.23184862	6.146359292	2.007796177	0.256179672	-4.227439984
EPB41L1	-0.372273208	4.401372076	-2.007763666	0.256179672	-4.227500378
SMUG1	-0.165958568	4.4166727	-2.007707148	0.256179672	-4.227605366
NSFL1C	-0.207684773	6.541498365	-2.007684741	0.256179672	-4.227646988
TYROBP	0.395532299	6.818867725	2.004939008	0.25766074	-4.232744113
TBX2	0.138274628	4.159625356	2.004685144	0.257677994	-4.233215056
TNFRSF14	0.244205917	5.35287881	2.003428916	0.258179158	-4.235544674
SQLE	0.567270457	7.706619887	2.003025225	0.258179158	-4.236293016
CAPN11	0.07913388	3.639485681	2.003014729	0.258179158	-4.23631247
SLCO1B1	-0.545780435	7.51764434	-2.002937242	0.258179158	-4.236456095
PTPRU	-0.168165343	5.147464724	-2.002148486	0.25851225	-4.237917789
FLRT3	0.500263929	6.171593201	2.001210441	0.258625193	-4.239655449
CAV2	0.543723756	6.611084697	2.00102096	0.258625193	-4.240006357
MAN2C1	-0.2296325	5.157629473	-2.000990733	0.258625193	-4.240062332
LY96	0.600162577	5.346952522	2.000878386	0.258625193	-4.240270377
C1orf27	-0.260228658	7.322975799	-2.00083766	0.258625193	-4.24034579
T	-0.351017747	4.312772545	-2.000565067	0.258654104	-4.240850521
NLK	-0.179390483	4.323408611	-1.999215391	0.259319527	-4.243348633
METTL1	0.190157199	5.007760872	1.998792035	0.259437758	-4.244131902
RNF39	-0.100179168	3.760793206	-1.998382364	0.259440024	-4.244889706
ABHD11	-0.291595167	6.120107614	-1.998102146	0.259440024	-4.245407967
PLK1	0.16438571	4.055606399	1.998059663	0.259440024	-4.245486533
MRPS18B	-0.249877653	7.639716963	-1.99789509	0.259440024	-4.245790871
NAGA	-0.213739352	6.165313402	-1.997427999	0.259567745	-4.24665452
COLEC10	-0.12516877	3.713104997	-1.997233213	0.259567745	-4.247014624
KRT5	0.117013679	3.52400843	1.996036415	0.26000479	-4.249226448
PNPLA3	0.364459125	5.528151004	1.995891225	0.26000479	-4.249494693
ERO1LB	-0.332539242	5.166263697	-1.995826654	0.26000479	-4.249613984
PKIA	0.289292439	3.906977846	1.995130291	0.260243246	-4.250900258
CTNNBL1	-0.18447184	6.847948981	-1.994979077	0.260243246	-4.251179515
MRPL19	-0.244376809	7.581102677	-1.994291311	0.260519174	-4.252449413
CRIPT	-0.260401297	5.464416496	-1.993937955	0.260596869	-4.253101696
TIMM22	-0.164777293	4.578854844	-1.992861775	0.261061098	-4.255087629
AGXT	-0.614347378	7.396428683	-1.992508196	0.261061098	-4.255739891
GYG1	0.272162352	6.993246538	1.992288679	0.261061098	-4.25614479
ATP6V0E2	-0.422765014	7.166941725	-1.992267274	0.261061098	-4.25618427
SEMA5A	-0.237514812	4.802205746	-1.990780309	0.261761162	-4.258925861
LILRB1	0.138235781	3.898820245	1.990646195	0.261761162	-4.259173042
TSPAN3	0.257495764	7.152061158	1.9898462	0.262105515	-4.260647159
GK	-0.324695695	4.965473086	-1.988824063	0.262582821	-4.262529814
MUC13	-0.53728519	5.035227081	-1.987937395	0.262907588	-4.264162225
PARP11	0.110467664	3.408231912	1.987836639	0.262907588	-4.264347681
PTTG1	0.392112	7.934505461	1.987173119	0.263171655	-4.265568766
SKAP1	-0.243246948	4.718295976	-1.986525987	0.263426161	-4.266759331
CDH10	0.238909885	3.490559259	1.984950827	0.264154264	-4.26965574
DUSP4	0.242904227	3.720603879	1.98470397	0.264154264	-4.270109469
LSP1	0.23332047	5.155228594	1.984436806	0.264154264	-4.270600465
RAB11FIP2	-0.188103586	5.578219261	-1.984424591	0.264154264	-4.270622911
NAGPA	-0.239432011	5.388082381	-1.983465834	0.264531478	-4.272384408
RAD50	-0.100251949	3.95709722	-1.983353326	0.264531478	-4.272591063
SCN9A	-0.175481448	3.451381605	-1.982008192	0.265206789	-4.275060982
UBE2D1	0.181391281	4.231277721	1.981756213	0.265225366	-4.27552349
ALOX5AP	0.237710064	4.281611222	1.980678511	0.265741005	-4.277501004
GRAMD3	-0.261149412	6.013571222	-1.979159548	0.266523816	-4.280286516
ID1	0.530109579	6.292242571	1.978785416	0.266537981	-4.280972305
KCNJ15	0.101401881	3.63957174	1.978694235	0.266537981	-4.281139422
[truncated: 8,555 more rows]
