# Supplementary material for: A Three-Gene Signature for Predicting the Prognosis of Patients Treated with Transarterial Chemoembolization (TACE) and Identification of PD-184352 as a Potential Drug to Reverse Nonresponse to TACE
Source: J Oncol. 2022 Sep 28;2022:2704862. doi: 10.1155/2022/2704862 (PMC9534656; doi:10.1155/2022/2704862)
Supplement: Supplementary Materials — Supplementary file 1: DEGs between the high- and low-risk groups in GSE14520. Supplementary file 2: potential drugs identified by CMap database that might elicit the opposite response in the human hepatoma cell line Hep G2. [file 2704862.f1.zip › Supplementary file 2.txt]

Rank	Score	Type	ID	Name	Description
7447	-99.99	cp	BRD-K62810658	PD-98059	MEK inhibitor
7420	-99.97	cp	BRD-K09416995	lovastatin	HMGCR inhibitor
7409	-99.96	cp	BRD-K05104363	PD-184352	MEK inhibitor
7397	-99.95	cp	BRD-K24240364	GYKI-52466	Glutamate receptor antagonist
7398	-99.95	cp	BRD-K95402279	geranylgeraniol	Farnesyltransferase inhibitor
7388	-99.93	cp	BRD-K18619710	digoxigenin	Steroid
7389	-99.93	cp	BRD-K57080016	selumetinib	MEK inhibitor
7381	-99.92	cp	BRD-K00206590	P-1075	ATP channel activator
7382	-99.92	cp	BRD-A45664787	iloprost	Platelet aggregation inhibitor
7372	-99.9	cp	BRD-K91263825	nortriptyline	Tricyclic antidepressant
7373	-99.9	cp	BRD-K49865102	PD-0325901	MEK inhibitor
7363	-99.89	cp	BRD-A24122750	saclofen	GABA receptor antagonist
7364	-99.89	cp	BRD-K67578145	GDC-0879	RAF inhibitor
7344	-99.85	cp	BRD-A26334849	propafenone	Antiarrhythmic
7328	-99.8	cp	BRD-K89014967	AS-703026	MEK inhibitor
7329	-99.8	cp	BRD-A19500257	geldanamycin	HSP inhibitor
7324	-99.78	cp	BRD-A09495397	bicuculline	GABA receptor antagonist
7316	-99.75	cp	BRD-A17411484	carprofen	Cyclooxygenase inhibitor
7308	-99.73	cp	BRD-K75181824	acetyl-geranygeranyl-cysteine	Inhibitor of methyl esterification of geranylgeranylated proteins
7309	-99.73	cp	BRD-K15933101	ropinirole	Dopamine receptor agonist
7302	-99.71	cp	BRD-K40992116	parachlorophenol	Anti-infective
7303	-99.71	cp	BRD-A14966924	alaproclate	Serotonin receptor antagonist
7296	-99.68	cp	BRD-K87919739	tyrphostin-AG-825	Receptor tyrosine protein kinase inhibitor
7285	-99.63	cp	BRD-U37049823	HG-6-64-01	RAF inhibitor
7281	-99.61	cp	BRD-K01192156	tyrphostin-AG-112	Protein tyrosine kinase inhibitor
7275	-99.58	cp	BRD-K01253243	SB-590885	RAF inhibitor
7267	-99.55	cp	BRD-K66296774	fluvastatin	HMGCR inhibitor
7264	-99.54	cp	BRD-K37991163	paroxetine	Selective serotonin reuptake inhibitor (SSRI)
7261	-99.52	cp	BRD-K50140147	NVP-TAE684	ALK inhibitor
7258	-99.5	cp	BRD-K82941592	rosuvastatin	HMGCR inhibitor
7259	-99.5	cp	BRD-K65639003	icariin	Phosphodiesterase inhibitor
7257	-99.49	cp	BRD-A10070317	propranolol	Adrenergic receptor antagonist
7253	-99.47	cp	BRD-K90524085	MY-5445	Phosphodiesterase inhibitor
7254	-99.47	cp	BRD-K78280988	anandamide	Cannabinoid receptor agonist
7247	-99.41	cp	BRD-A20697603	thiostrepton	FOXM1 inhibitor
7246	-99.4	cp	BRD-K20742498	RS-39604	Serotonin receptor antagonist
7241	-99.38	cp	BRD-K06159959	CCMQ	Inhibitor of the binding of homoquinolinic acid to non-NMDA sensitive sites
7237	-99.36	cp	BRD-K26548821	quinpirole	Dopamine receptor agonist
7238	-99.36	cp	BRD-K91290917	amodiaquine	Histamine receptor agonist
7234	-99.34	cp	BRD-K74236984	UNC-0321	Histone lysine methyltransferase inhibitor
7232	-99.33	cp	BRD-K17953061	staurosporine	PKC inhibitor
7228	-99.32	cp	BRD-K54314721	zolmitriptan	Serotonin receptor agonist
7229	-99.32	cp	BRD-K69932463	AZD-8055	MTOR inhibitor
7227	-99.29	cp	BRD-U73238814	QL-XI-92	DDR1 inhibitor
7225	-99.28	cp	BRD-K05804044	AZ-628	RAF inhibitor
7220	-99.25	cp	BRD-K31792052	pifithrin	Interleukin receptor antagonist
7217	-99.24	cp	BRD-K99964838	bosutinib	ABL inhibitor
7212	-99.18	cp	BRD-K34581968	BMS-536924	IGF-1 inhibitor
7209	-99.17	cp	BRD-K91733562	secoisolariciresinol	Antioxidant
7208	-99.16	cp	BRD-A01317026	7,8-dihydro-L-biopterin	Dihydroneopterin aldolase inhibitor
7201	-99.09	cp	BRD-A26002865	verrucarin-a	Protein synthesis inhibitor
7195	-99.03	cp	BRD-K67506692	tyrphostin-AG-126	ERK1 and ERK2 phosphorylation inhibitor
7174	-98.85	cp	BRD-K59633790	VU-0420363-1	SARS coronavirus 3C-like protease inhibitor
7172	-98.84	cp	BRD-K18787491	U-0126	MEK inhibitor
7171	-98.82	cp	BRD-K23192422	lestaurtinib	FLT3 inhibitor
7166	-98.77	cp	BRD-A42628519	iopanoic-acid	Radiopaque medium
7157	-98.65	cp	BRD-K01493881	apigenin	Casein kinase inhibitor
7149	-98.58	cp	BRD-K46056750	AZD-7762	CHK inhibitor
7145	-98.56	cp	BRD-K08219523	5-nonyloxytryptamine	Serotonin receptor agonist
7146	-98.56	cp	BRD-K99818283	PIK-90	PI3K inhibitor
7143	-98.55	cp	BRD-K96319534	phentermine	Dopamine uptake inhibitor
7142	-98.54	cp	BRD-A38913120	BH3I-1	BCL inhibitor
7141	-98.53	cp	BRD-A93255169	thalidomide	TNF production inhibitor
7131	-98.39	cp	BRD-K40887525	ritanserin	Serotonin receptor antagonist
7115	-98.28	cp	BRD-A27143604	DPN	Estrogen receptor agonist
7112	-98.21	cp	BRD-K41895714	AS-605240	PI3K inhibitor
7110	-98.19	cp	BRD-K45330754	diethylstilbestrol	Estrogen receptor agonist
7103	-98.14	cp	BRD-A18917088	estradiol	Contraceptive agent
7101	-98.11	cp	BRD-K08206212	entecavir	Reverse transcriptase inhibitor
7076	-97.85	cp	BRD-K93176058	AC-55649	Retinoid receptor agonist
7073	-97.81	cp	BRD-A18579359	wiskostatin	Neural Wiskott-Aldrich syndrome protein inhibitor
7071	-97.78	cp	BRD-K88677950	PD-198306	MAP kinase inhibitor
7063	-97.67	cp	BRD-A91699651	chloroquine	Antimalarial
7062	-97.66	cp	BRD-K12244279	MEK1-2-inhibitor	MEK inhibitor
7057	-97.58	cp	BRD-K67277431	picotamide	Thromboxane receptor antagonist
7056	-97.57	cp	BRD-U97083655	teicoplanin	Bacterial cell wall synthesis inhibitor
7047	-97.43	cp	BRD-A35108200	dexamethasone	Glucocorticoid receptor agonist
7043	-97.4	cp	BRD-K15108141	gemcitabine	Ribonucleotide reductase inhibitor
7033	-97.14	cp	BRD-K36965586	m-chlorophenylbiguanide	Serotonin receptor agonist
7031	-97.13	cp	BRD-A74980173	gatifloxacin	Bacterial DNA gyrase inhibitor
7026	-97.03	cp	BRD-K86930074	cediranib	KIT inhibitor
7009	-96.73	cp	BRD-K72420232	WZ-4002	EGFR inhibitor
6997	-96.51	cp	BRD-K81729199	AQ-RA741	Acetylcholine receptor antagonist
6988	-96.27	cp	BRD-A20126139	medrysone	Glucocorticoid receptor agonist
6983	-96.19	cp	BRD-K25224017	pirenperone	Serotonin receptor antagonist
6978	-96.14	cp	BRD-K76617868	fasudil	Rho associated kinase inhibitor
6976	-96.08	cp	BRD-A42167015	carteolol	Adrenergic receptor antagonist
6971	-96.04	cp	BRD-K16554956	PTB1	AMPK activator
6960	-95.88	cp	BRD-K54142781	cirazoline	Adrenergic receptor agonist
6958	-95.87	cp	BRD-K41713976	E-4031	Potassium channel blocker
6957	-95.83	cp	BRD-K52735702	cefdinir	Bacterial cell wall synthesis inhibitor
6953	-95.8	cp	BRD-A47706533	L-BSO	Glutathione transferase inhibitor
6951	-95.78	cp	BRD-A95513702	androsta-1,4-dien-3,17-dione	Aromatase inhibitor
6942	-95.55	cp	BRD-A80213327	NSC-23766	Ras GTPase inhibitor
6941	-95.54	cp	BRD-A65449987	flunisolide	Cytochrome P450 inhibitor
6938	-95.52	cp	BRD-A56987319	SQ-22536	Adenylyl cyclase inhibitor
6932	-95.37	cp	BRD-A51714012	venlafaxine	Adrenergic inhibitor
6930	-95.36	cp	BRD-A10523515	GSK-429286A	Rho associated kinase inhibitor
6929	-95.35	cp	BRD-U88459701	atorvastatin	HMGCR inhibitor
6927	-95.31	cp	BRD-K12762134	XAV-939	Tankyrase inhibitor
6926	-95.27	cp	BRD-A78391468	prednisolone	Glucocorticoid receptor agonist
6920	-95.2	cp	BRD-K63675182	triflupromazine	Dopamine receptor antagonist
6915	-95.12	cp	BRD-K22878149	SB-205607	Delta 1 opioid receptor agonist
6912	-95.09	cp	BRD-K64610608	EMF-bca1-57	caspase inhibitor
6907	-95.04	cp	BRD-A15131297	benazepril	ACE inhibitor
6903	-94.96	cp	BRD-A98702003	carbenoxolone	11-beta-HSD1 inhibitor
6900	-94.9	cp	BRD-K61341215	vecuronium	Acetylcholine receptor antagonist
6897	-94.86	cp	BRD-K28183345	proguanil	Dihydrofolate reductase inhibitor
6888	-94.74	cp	BRD-K71103788	duloxetine	Serotonin reuptake inhibitor
6880	-94.61	cp	BRD-K09764130	mead-ethanolamide	Cannabinoid receptor agonist
6868	-94.43	cp	BRD-K08998509	fananserin	Dopamine receptor antagonist
6866	-94.41	cp	BRD-K15601958	SEW-2871	Lysophospholipid receptor agonist
6862	-94.4	cp	BRD-A97730597	hexylcaine	Sodium channel blocker
6860	-94.39	cp	BRD-K35941380	methysergide	Serotonin receptor antagonist
6858	-94.37	cp	BRD-K01902415	pirinixic-acid	PPAR receptor agonist
6857	-94.36	cp	BRD-K26373640	IKK-2-inhibitor	IKK inhibitor
6856	-94.35	cp	BRD-U25771771	WZ-4-145	EGFR inhibitor
6850	-94.26	cp	BRD-K15196155	IBC-293	Hydroxycarboxylic acid receptor agonist
6849	-94.25	cp	BRD-K89997465	chlorpromazine	Dopamine receptor antagonist
6844	-94.14	cp	BRD-A11605036	thiocolchicoside	GABA receptor antagonist
6845	-94.14	cp	BRD-K30020243	aliskiren	Antihypertensive
6830	-93.91	cp	BRD-K08703257	3-amino-benzamide	PARP inhibitor
6826	-93.85	cp	BRD-U51951544	ZG-10	JNK inhibitor
6820	-93.77	cp	BRD-K45158365	valsartan	Angiotensin receptor antagonist
6819	-93.75	cp	BRD-K22193694	dioxybenzone	Topical sunscreen agent
6818	-93.73	cp	BRD-A09533288	verapamil	Calcium channel blocker
6811	-93.59	cp	BRD-K52989797	clomipramine	Serotonin transporter inhibitor (SERT)
6803	-93.43	cp	BRD-K02130563	panobinostat	HDAC inhibitor
6802	-93.42	cp	BRD-A25234499	aminoglutethimide	Glucocorticoid receptor antagonist
6800	-93.34	cp	BRD-K77998258	ganglioside	SRC activator
6798	-93.29	cp	BRD-A31521121	methocarbamol	Muscle relaxant
6786	-93.16	cp	BRD-K33572481	taurodeoxycholic-acid	Bile acid
6775	-93.02	cp	BRD-K14807180	SB-221284	Serotonin receptor antagonist
6772	-92.94	cp	BRD-K82688027	RG-13022	PDGFR receptor inhibitor
6768	-92.9	cp	BRD-K12906962	dichlorobenzamil	Sodium/calcium exchange inhibitor
6769	-92.9	cp	BRD-K68191783	ALW-II-38-3	Ephrin inhibitor
6765	-92.8	cp	BRD-K95992530	Cyclo-[Arg-Gly-Asp-D-Phe-Val]	integrin antagonist
6763	-92.79	cp	BRD-K31491153	1-phenylbiguanide	Serotonin receptor agonist
6759	-92.71	cp	BRD-A15914070	4-hydroxy-2-nonenal	Cytotoxic lipid peroxidation product
6752	-92.61	cp	BRD-K81272440	dantrolene	Calcium channel blocker
6743	-92.5	cp	BRD-K42573370	avrainvillamide-analog-2	nucleophosmin inhibitor
6741	-92.47	cp	BRD-K36616567	doxepin	Histamine receptor antagonist
6740	-92.45	cp	BRD-K69195780	NAN-190	Serotonin receptor agonist
6739	-92.39	cp	BRD-A84389633	tropanyl-3,5-dimethylbenzoate	Serotonin receptor antagonist
6725	-92.09	cp	BRD-K84085265	CG-930	JNK inhibitor
6723	-92.03	cp	BRD-K20986251	lithocholic-acid	FXR antagonist
6718	-91.93	cp	BRD-K32247306	primidone	GABA receptor antagonist
6712	-91.86	cp	BRD-A00100033	nifurtimox	DNA inhibitor
6704	-91.63	cp	BRD-A46179541	doxapram	Potassium channel blocker
6699	-91.57	cp	BRD-K06753942	nobiletin	MEK inhibitor
6685	-91.39	cp	BRD-K64935403	ebelactone-b	Lipase inhibitor
6679	-91.18	cp	BRD-K39569857	avrainvillamide-analog-3	nucleophosmin inhibitor
6673	-91.06	cp	BRD-K05977355	fluconazole	Sterol demethylase inhibitor
6669	-90.96	cp	BRD-K08554278	bisbenzimide	DNA binding agent
6665	-90.87	cp	BRD-K78485176	olmesartan	Angiotensin receptor antagonist
6664	-90.85	cp	BRD-K07881437	danusertib	Aurora kinase inhibitor
6657	-90.69	cp	BRD-K61480498	epoxycholesterol	LXR agonist
6651	-90.49	cp	BRD-A96255180	ribavirin	Antiviral
6650	-90.46	cp	BRD-K50128260	sildenafil	Phosphodiesterase inhibitor
6646	-90.42	cp	BRD-A64227845	SKF-77434	Dopamine receptor agonist
6642	-90.37	cp	BRD-K12932420	YM-976	Phosphodiesterase inhibitor
6641	-90.36	cp	BRD-K02404261	caffeine	Adenosine receptor antagonist
6635	-90.24	cp	BRD-K22096725	ALW-II-49-7	Ephrin inhibitor
6628	-89.94	cp	BRD-K46018455	bezafibrate	PPAR receptor agonist
6622	-89.83	cp	BRD-K95851186	CGP-13501	GABA receptor modulator
6607	-89.58	cp	BRD-K98490050	amsacrine	Topoisomerase inhibitor
6604	-89.53	cp	BRD-K30570479	VU-0400195-3	Glutamate receptor modulator
6601	-89.52	cp	BRD-K86191271	cytosporone-b	NUR77 receptor agonist
6598	-89.36	cp	BRD-K17743697	KB-R7943	Sodium/calcium exchange inhibitor
6593	-89.27	cp	BRD-K98426715	tubacin	HDAC inhibitor
6592	-89.24	cp	BRD-A21723284	naltriben	Opioid receptor antagonist
6571	-88.9	cp	BRD-K68558722	deracoxib	Cyclooxygenase inhibitor
6568	-88.86	cp	BRD-K06543683	bisindolylmaleimide-ix	CDK inhibitor
6564	-88.81	cp	BRD-K78122587	NNC-55-0396	T-type calcium channel blocker
6563	-88.77	cp	BRD-A05352148	ipratropium	Acetylcholine receptor antagonist
6560	-88.71	cp	BRD-K04923131	GSK-3-inhibitor-IX	Glycogen synthase kinase inhibitor
6559	-88.7	cp	BRD-K36927236	glibenclamide	Sulfonylurea
6557	-88.64	cp	BRD-K18059238	gamma-linolenic-acid	Cyclooxygenase inhibitor
6540	-88.08	cp	BRD-K92984783	melperone	Serotonin receptor antagonist
6536	-88.01	cp	BRD-K76674262	homoharringtonine	Protein synthesis inhibitor
6528	-87.86	cp	BRD-K50018155	RS-67506	Serotonin receptor partial agonist
6523	-87.73	cp	BRD-A94709349	metaxalone	Muscle relaxant
6518	-87.65	cp	BRD-K04046242	equilin	Estrogen receptor agonist
6514	-87.59	cp	BRD-K80348542	cephaeline	Protein synthesis inhibitor
6515	-87.59	cp	BRD-K88560311	rucaparib	PARP inhibitor
6509	-87.41	cp	BRD-A25687296	emetine	Protein synthesis inhibitor
6497	-87.08	cp	BRD-K32330832	VER-155008	HSP inhibitor
6490	-86.95	cp	BRD-A69917777	aminopentamide	Acetylcholine receptor antagonist
6487	-86.91	cp	BRD-K00662280	CL-218872	GABA receptor agonist
6484	-86.88	cp	BRD-K77925998	quipazine	Serotonin receptor agonist
6483	-86.87	cp	BRD-A95939040	sertaconazole	Sterol demethylase inhibitor
6480	-86.78	cp	BRD-K38305202	domperidone	Dopamine receptor antagonist
6470	-86.53	cp	BRD-K32318651	acyclovir	DNA polymerase inhibitor
6466	-86.41	cp	BRD-A11813248	AM-92016	Potassium channel blocker
6454	-86.07	cp	BRD-K51967704	BIIB021	HSP inhibitor
6453	-86.06	cp	BRD-K66876909	linezolid	Bacterial 50S ribosomal subunit inhibitor
6437	-85.79	cp	BRD-K89274813	DMP-543	Acetylcholine release stimulant
6430	-85.55	cp	BRD-K28907958	CD-437	Retinoid receptor agonist
6420	-85.36	cp	BRD-A75552914	isoxicam	Cyclooxygenase inhibitor
6419	-85.33	cp	BRD-K85985071	ellipticine	Topoisomerase inhibitor
6417	-85.23	cp	BRD-K79090631	CGP-60474	CDK inhibitor
6413	-85.12	cp	BRD-K05658747	raltegravir	HIV integrase inhibitor
6409	-85.03	cp	BRD-K06080977	eicosatetraynoic-acid	Cyclooxygenase inhibitor
6406	-84.92	cp	BRD-A04553218	chlorphenamine	Histamine receptor antagonist
6403	-84.85	cp	BRD-K52219182	BRD-K52219182	Phosphodiesterase inhibitor
6399	-84.75	cp	BRD-A26097136	bulleyaconitine-a	Non-opiod analgesic
6398	-84.74	cp	BRD-K82255054	propofol	GABA receptor agonist
6397	-84.71	cp	BRD-A56012032	thiorphan	Membrane metalloendopeptidase inhibitor
6383	-84.38	cp	BRD-A44008656	doxylamine	Histamine receptor antagonist
6379	-84.28	cp	BRD-K14681867	somatostatin	Somatostatin receptor agonist
6377	-84.24	cp	BRD-K19220233	JNK-9L	JNK inhibitor
6369	-84.11	cp	BRD-K20141153	atomoxetine	Norepinephrine transporter inhibitor
6370	-84.11	cp	BRD-A55756846	H-7	PKA inhibitor
6367	-84.06	cp	BRD-K17008822	BD-1008	Sigma receptor antagonist
6366	-84.04	cp	BRD-K09549677	mibefradil	T-type calcium channel blocker
6360	-83.93	cp	BRD-K63195589	tipifarnib	Farnesyltransferase inhibitor
6353	-83.76	cp	BRD-K73290745	ICI-199441	Opioid receptor agonist
6354	-83.76	cp	BRD-K38449220	seneciphylline	Cytochrome P450 inhibitor
6346	-83.61	cp	BRD-K10995081	perphenazine	Dopamine receptor antagonist
6340	-83.49	cp	BRD-K41170226	deoxycholic-acid	G protein-coupled receptor agonist
6334	-83.3	cp	BRD-K01815685	indole	aryl hydrocarbon receptor agonist
6332	-83.23	cp	BRD-A74907996	equol	Estrogen receptor agonist
6328	-83.15	cp	BRD-K05396879	15-delta-prostaglandin-j2	PPAR receptor agonist
6329	-83.15	cp	BRD-A41250306	cyclopenthiazide	Thiazide diuretic
6323	-83.07	cp	BRD-K40530731	hyoscyamine	Acetylcholine receptor antagonist
6321	-83.06	cp	BRD-K04548931	pidorubicine	Topoisomerase inhibitor
6319	-82.97	cp	BRD-K66615216	moxifloxacin	Bacterial DNA gyrase inhibitor
6314	-82.87	cp	BRD-A22380646	pantoprazole	ATPase inhibitor
6309	-82.75	cp	BRD-K37130656	rivaroxaban	Coagulation inhibitor
6307	-82.72	cp	BRD-K09631521	thiotepa	Cytochrome P450 inhibitor
6304	-82.63	cp	BRD-A80928489	1-monopalmitin	P-glycoprotein inhibitor
6299	-82.51	cp	BRD-K84141129	VU-0400193-3	Glutamate receptor modulator
6297	-82.48	cp	BRD-K66944906	fraxidin	Carbonic anhydrase inhibitor
6295	-82.42	cp	BRD-K83972459	JWE-035	Aurora kinase inhibitor
6293	-82.3	cp	BRD-K76840893	RS-17053	Adrenergic receptor antagonist
6292	-82.29	cp	BRD-K92093830	doxorubicin	Topoisomerase inhibitor
6289	-82.27	cp	BRD-A96799240	4-hydroxyretinoic-acid	Retinoid receptor binder
6281	-82.12	cp	BRD-A26845397	isamoltan	Adrenergic receptor antagonist
6279	-82.09	cp	BRD-K92446736	zatebradine	HCN channel blocker
6264	-81.8	cp	BRD-K28075147	biochanin-a	Estrogen receptor agonist
6257	-81.7	cp	BRD-K95435023	PHA-665752	c-Met inhibitor
6253	-81.61	cp	BRD-K41410256	balsalazide	Cyclooxygenase inhibitor
6249	-81.46	cp	BRD-K89055274	alverine	Muscle relaxant
6248	-81.45	cp	BRD-K94441233	mevastatin	HMGCR inhibitor
6239	-81.3	cp	BRD-K67100011	pivmecillinam	Bacterial cell wall synthesis inhibitor
6238	-81.27	cp	BRD-A77722753	hydralazine	Vasodilator
6237	-81.23	cp	BRD-K05181084	NGB-2904	Dopamine receptor antagonist
6227	-81.04	cp	BRD-K38903228	hesperidin	Flavanone glycoside
6225	-81.02	cp	BRD-A17428743	BW-723C86	Serotonin receptor agonist
6222	-80.93	cp	BRD-A19736161	ondansetron	Serotonin receptor antagonist
6210	-80.75	cp	BRD-K89125793	tinidazole	Antiprotozoal
6204	-80.68	cp	BRD-M16762496	PIK-75	DNA protein kinase inhibitor
6205	-80.68	cp	BRD-A55416093	colforsin	Adenylyl cyclase activator
6203	-80.65	cp	BRD-K80738081	resveratrol	Cytochrome P450 inhibitor
6200	-80.57	cp	BRD-K98521173	desoxycortone	Mineralocorticoid receptor agonist
6199	-80.55	cp	BRD-K53414658	tivozanib	VEGFR inhibitor
6198	-80.52	cp	BRD-K83637872	SANT-1	Smoothened receptor antagonist
6192	-80.35	cp	BRD-K76534306	enrofloxacin	Bacterial DNA gyrase inhibitor
6191	-80.29	cp	BRD-A90311807	cilastatin	Dehydropeptidase inhibitor
6190	-80.28	cp	BRD-K02992638	lamivudine	Nucleoside reverse transcriptase inhibitor
6188	-80.24	cp	BRD-K14282469	LY-165163	Serotonin receptor antagonist
6177	-80	cp	BRD-K90976994	dehydrocholic-acid	Bile acid
6173	-79.95	cp	BRD-U33728988	QL-X-138	MTOR inhibitor
6155	-79.66	cp	BRD-K79877282	PF-543	Sphingosine kinase inhibitor
6150	-79.4	cp	BRD-K59369769	tozasertib	Aurora kinase inhibitor
6138	-79.04	cp	BRD-A35588707	teniposide	Topoisomerase inhibitor
6128	-78.9	cp	BRD-K75532464	FTI-276	Farnesyltransferase inhibitor
6110	-78.59	cp	BRD-K34154330	tracazolate	GABA receptor modulator
6109	-78.56	cp	BRD-K11927976	ER-27319	Mediator release inhibitor
6107	-78.52	cp	BRD-K03440695	boldine	Acetylcholine receptor antagonist
6102	-78.39	cp	BRD-K30097969	pitavastatin	HMGCR inhibitor
6101	-78.37	cp	BRD-K84266862	BRL-50481	Phosphodiesterase inhibitor
6099	-78.35	cp	BRD-M00539986	formoterol	Adrenergic receptor agonist
6094	-78.12	cp	BRD-K05434375	HA-1004	Calcium channel blocker
6091	-78.07	cp	BRD-A87125127	3-matida	Glutamate receptor antagonist
6084	-77.95	cp	BRD-A77349281	RK-682	Tyrosine phosphatase inhibitor
6073	-77.63	cp	BRD-K50388907	fenofibrate	PPAR receptor agonist
6061	-77.45	cp	BRD-K67860401	AR-A014418	Glycogen synthase kinase inhibitor
6062	-77.45	cp	BRD-A09056319	alfuzosin	Adrenergic receptor antagonist
6060	-77.44	cp	BRD-K08589866	linsitinib	IGF-1 inhibitor
6051	-77.14	cp	BRD-K77625572	etomoxir	Carnitine palmitoyltransferase inhibitor
6047	-77.07	cp	BRD-K57718010	pentylenetetrazol	GABA receptor antagonist
6039	-76.94	cp	BRD-K22031190	diflunisal	Prostanoid receptor antagonist
6029	-76.68	cp	BRD-A03623303	metoprolol	Adrenergic receptor antagonist
6028	-76.66	cp	BRD-K87909389	alvocidib	CDK inhibitor
6027	-76.64	cp	BRD-K99411983	lumicolchicine	Colchicine isomer, non-binder of microtubules
6025	-76.59	cp	BRD-K62792802	LY-83583	Guanylyl cyclase inhibitor
6024	-76.57	cp	BRD-K52721684	PCO-400	Potassium channel activator
6017	-76.4	cp	BRD-K38615104	A-443644	AKT inhibitor
6016	-76.35	cp	BRD-K35483542	alitretinoin	Retinoid receptor agonist
6015	-76.33	cp	BRD-K83963101	MLN-8054	Aurora kinase inhibitor
6014	-76.32	cp	BRD-K31542390	mycophenolic-acid	Dehydrogenase inhibitor
6006	-76.05	cp	BRD-K28863208	PNU-282987	Cholinergic receptor agonist
5993	-75.67	cp	BRD-K06792661	narciclasine	Coflilin signaling pathway activator
5990	-75.59	cp	BRD-K16277217	piperacetazine	Dopamine receptor antagonist
5989	-75.56	cp	BRD-A69512159	carbidopa	Aromatic L-amino acid decarboxylase inhibitor
5983	-75.44	cp	BRD-K29668683	BD-1063	Sigma receptor antagonist
5982	-75.42	cp	BRD-K03981224	ethisterone	Progestogen hormone
5978	-75.36	cp	BRD-A39415247	norethisterone	Progesterone receptor agonist
5979	-75.36	cp	BRD-K81839095	estrone	Estrogen receptor agonist
5976	-75.34	cp	BRD-K76133116	benzydamine	Membrane integrity inhibitor
5977	-75.34	cp	BRD-K46142322	RS-67333	Serotonin receptor partial agonist
5973	-75.3	cp	BRD-K17823458	danoprevir	HCV inhibitor
5972	-75.24	cp	BRD-K67352070	TC-2559	Acetylcholine receptor agonist
5962	-74.91	cp	BRD-K15588452	R-96544	Serotonin receptor antagonist
5950	-74.58	cp	BRD-A14985772	ascorbyl-palmitate	antioxidant
5941	-74.28	cp	BRD-K57569181	pentoxifylline	Phosphodiesterase inhibitor
5936	-74.1	cp	BRD-K48367671	febuxostat	Xanthine oxidase inhibitor
5927	-73.94	cp	BRD-A26711594	nicardipine	Calcium channel blocker
5922	-73.9	cp	BRD-K54472332	elvitegravir	HIV integrase inhibitor
5913	-73.79	cp	BRD-K13032584	procarbazine	Monoamine oxidase inhibitor
5912	-73.78	cp	BRD-A77118605	BML-ST330	Phospholipase inhibitor
5910	-73.74	cp	BRD-A25143711	hydrocortisone	Glucocorticoid receptor agonist
5905	-73.7	cp	BRD-K68407802	KIN001-055	EGFR inhibitor
5896	-73.48	cp	BRD-K42098891	protriptyline	Tricyclic antidepressant
5894	-73.47	cp	BRD-K01436366	XMD-1150	Leucine rich repeat kinase inhibitor
5881	-73.3	cp	BRD-K05528470	L-745870	Dopamine receptor antagonist
5875	-73.19	cp	BRD-K63165456	norcyclobenzaprine	Adrenergic receptor agonist
5866	-72.9	cp	BRD-K54256913	MK-1775	WEE1 kinase inhibitor
5863	-72.84	cp	BRD-K62982419	cilomilast	Phosphodiesterase inhibitor
5857	-72.71	cp	BRD-K90259198	W-7	Calmodulin antagonist
5856	-72.7	cp	BRD-K50387473	XMD-892	MAP kinase inhibitor
5854	-72.58	cp	BRD-A41145729	methoprene-acid	Retinoid receptor agonist
5853	-72.56	cp	BRD-A92826379	lupanine	Sodium channel blocker
5851	-72.52	cp	BRD-A64977602	mirtazapine	Adrenergic receptor antagonist
5844	-72.42	cp	BRD-K12184916	dactolisib	MTOR inhibitor
5843	-72.41	cp	BRD-A63546914	RO-04-5595	Glutamate receptor antagonist
5841	-72.34	cp	BRD-K43389675	daunorubicin	RNA synthesis inhibitor
5838	-72.33	cp	BRD-A71262238	nafadotride	Dopamine receptor antagonist
5839	-72.33	cp	BRD-K91699951	benzonatate	Local anesthetic
5836	-72.24	cp	BRD-K76723084	isotretinoin	Retinoid receptor agonist
5828	-72.11	cp	BRD-K29313308	HDAC3-selective	HDAC inhibitor
5823	-71.99	cp	BRD-K04412738	tramadol	Norepinephrine reuptake inhibitor
5821	-71.94	cp	BRD-K02275692	cefotiam	Bacterial cell wall synthesis inhibitor
5818	-71.89	cp	BRD-K73319509	PF-04217903	c-Met inhibitor
5816	-71.88	cp	BRD-A11702965	chromomycin-a3	DNA binding agent
5806	-71.71	cp	BRD-A48237631	mitomycin-c	DNA alkylating agent
5799	-71.59	cp	BRD-A74904029	EI-231	Casein kinase inhibitor
5797	-71.56	cp	BRD-K07507905	BRL-37344	Adrenergic receptor agonist
5794	-71.42	cp	BRD-K43978949	PIT	Purinergic receptor antagonist
5789	-71.31	cp	BRD-K32755366	reserpic-acid	Norepinephrine transporter inhibitor
5786	-71.29	cp	BRD-K87142802	veliparib	PARP inhibitor
5785	-71.27	cp	BRD-K62609077	scoulerine	Adrenergic receptor antagonist
5779	-71.1	cp	BRD-K98769987	flumazenil	Benzodiazepine receptor antagonist
5774	-71.03	cp	BRD-K61829047	7b-cis	Exportin antagonist
5775	-71.03	cp	BRD-K45117373	Y-26763	Potassium channel activator
5773	-71	cp	BRD-K95237249	probenecid	Uricosuric blocker
5770	-70.91	cp	BRD-A33447119	oxfendazole	Anthelmintic
5761	-70.73	cp	BRD-K34776109	glimepiride	Insulin secretagogue
5749	-70.5	cp	BRD-K13927029	retinol	Retinoid receptor ligand
5747	-70.46	cp	BRD-K80396088	gliquidone	Sulfonylurea
5742	-70.28	cp	BRD-A26095496	clobetasol	Glucocorticoid receptor agonist
5735	-70.13	cp	BRD-A20131130	2',5'-dideoxyadenosine	Adenylyl cyclase inhibitor
5727	-69.86	cp	BRD-A85587465	bemesetron	Serotonin receptor antagonist
5703	-69.15	cp	BRD-K33308633	INCA-6	Calcineurin inhibitor
5698	-69.12	cp	BRD-K98530306	clonidine	Adrenergic receptor agonist
5693	-69.04	cp	BRD-K59522102	piperine	Monoamine oxidase inhibitor
5692	-68.91	cp	BRD-K15715913	fluperlapine	Serotonin receptor antagonist
5690	-68.83	cp	BRD-K15164005	apoptosis-activator-II	Carboxylesterase inhibitor
5688	-68.82	cp	BRD-A17065207	brefeldin-a	Protein synthesis inhibitor
5684	-68.77	cp	BRD-A01145011	zebularine	DNA methyltransferase inhibitor
5683	-68.76	cp	BRD-K15834839	lobendazole	Anthelmintic
5676	-68.62	cp	BRD-K01648091	LE-300	Dopamine receptor antagonist
5671	-68.58	cp	BRD-K44849676	capsazepine	TRPV agonist
5664	-68.41	cp	BRD-K18135438	chenodeoxycholic-acid	11-beta-HSD1 inhibitor
5658	-68.25	cp	BRD-K51677086	erythromycin	NFkB pathway inhibitor
5654	-68.16	cp	BRD-U86922168	QL-XII-47	BTK inhibitor
5653	-68.15	cp	BRD-K84663978	trequinsin	Phosphodiesterase inhibitor
5651	-68.12	cp	BRD-K45988865	tetramethylsilane	Internal standard for NMR spectroscopy
5647	-68.05	cp	BRD-A01643550	prednisolone	Glucocorticoid receptor agonist
5640	-67.84	cp	BRD-K18909381	CGS-12066B	Serotonin receptor agonist
5639	-67.79	cp	BRD-K64245000	GW-4064	FXR agonist
5632	-67.55	cp	BRD-A10977446	carvedilol	Adrenergic receptor antagonist
5624	-67.36	cp	BRD-K37814297	acepromazine	Dopamine receptor antagonist
5622	-67.35	cp	BRD-K09859624	methantheline	Acetylcholine receptor antagonist
5619	-67.31	cp	BRD-A91452556	estradiol-cypionate	Estrogen receptor agonist
5617	-67.15	cp	BRD-K41859756	NVP-AUY922	HSP inhibitor
5616	-67.11	cp	BRD-U44618005	WH-4023	SRC inhibitor
5614	-67.07	cp	BRD-K46441700	GR-55562	Serotonin receptor antagonist
5612	-66.98	cp	BRD-A14395271	mesoridazine	Dopamine receptor antagonist
5606	-66.88	cp	BRD-A41722204	sulmazole	Adenosine receptor antagonist
5605	-66.85	cp	BRD-K05464208	JX-401	p38 MAPK inhibitor
5599	-66.72	cp	BRD-K34415467	trimethobenzamide	Histamine receptor antagonist
5598	-66.69	cp	BRD-A88282067	delcorine	Antiarrhythmic
5596	-66.66	cp	BRD-K51751936	alfadolone	GABA receptor agonist
5594	-66.65	cp	BRD-A05186015	bupropion	Dopamine uptake inhibitor
5591	-66.57	cp	BRD-K40990712	hexamethyleneamiloride	Sodium/hydrogen antiport inhibitor
5587	-66.56	cp	BRD-K31633810	DAU-5884	Acetylcholine receptor antagonist
5583	-66.5	cp	BRD-K06926592	tretinoin	Retinoid receptor agonist
5577	-66.33	cp	BRD-A18763547	BAX-channel-blocker	Cytochrome C release inhibitor
5573	-66.15	cp	BRD-A65550283	ginsenoside	Steroid hormone receptor agonist
5568	-66.06	cp	BRD-K07117950	imperatorin	CDK inhibitor
5569	-66.06	cp	BRD-K64890080	BI-2536	PLK inhibitor
5561	-65.93	cp	BRD-K46068882	eugenitol	Bacterial quorum sensing inhibitor
5557	-65.91	cp	BRD-K06208435	YS-035	Calcium channel blocker
5554	-65.87	cp	BRD-K30649484	mafenide	Carbonic anhydrase inhibitor
5545	-65.65	cp	BRD-K45068323	W-13	Calmodulin antagonist
5542	-65.57	cp	BRD-K83597974	pargyline	Monoamine oxidase inhibitor
5543	-65.57	cp	BRD-A16665823	butoconazole	Bacterial cell wall synthesis inhibitor
5536	-65.46	cp	BRD-K87991767	umbelliferone	Cyclooxygenase inhibitor
5532	-65.38	cp	BRD-A15435692	BMY-14802	Sigma receptor antagonist
5526	-65.3	cp	BRD-K11911061	GR-127935	Serotonin receptor antagonist
5523	-65.19	cp	BRD-A41941932	vitexin	Antioxidant
5517	-65.12	cp	BRD-K45435259	SCH-23390	Dopamine receptor antagonist
5516	-65.11	cp	BRD-K37289225	clozapine	Dopamine receptor antagonist
5512	-65.07	cp	BRD-A80960055	celastrol	Anti-inflammatory
5513	-65.07	cp	BRD-K39339537	epirizole	Cyclooxygenase inhibitor
5508	-65.03	cp	BRD-K15791587	L-733060	Tachykinin antagonist
5506	-64.98	cp	BRD-K82036761	sertraline	Serotonin receptor antagonist
5500	-64.79	cp	BRD-A18202423	CPCCOEt	Glutamate receptor antagonist
5492	-64.55	cp	BRD-K56596464	QX-314	Sodium channel blocker
5479	-64.26	cp	BRD-A28970875	puromycin	Protein synthesis inhibitor
5473	-64.07	cp	BRD-K87024524	phenelzine	Monoamine oxidase inhibitor
5471	-64.04	cp	BRD-K62012036	acitretin	Retinoid receptor agonist
5467	-63.98	cp	BRD-K04853698	LDN-193189	Serine/threonine kinase inhibitor
5466	-63.96	cp	BRD-K42679050	Y-27152	Potassium channel activator
5464	-63.91	cp	BRD-K81709173	halcinonide	Glucocorticoid receptor agonist
5465	-63.91	cp	BRD-K61314889	IWR-1-ENDO	PARP inhibitor
5461	-63.74	cp	BRD-K11853856	PJ-34	PARP inhibitor
5459	-63.73	cp	BRD-A03359064	ICI-89406	Adrenergic receptor antagonist
5457	-63.72	cp	BRD-K87990216	piretanide	Glucocorticoid receptor agonist
5456	-63.7	cp	BRD-K11163873	phenanthridone	PARP inhibitor
5450	-63.62	cp	BRD-K63151507	MNITMT	Lymphocyte inhibitor
5448	-63.52	cp	BRD-A11007541	BCI-hydrochloride	Protein phosphatase inhibitor
5447	-63.5	cp	BRD-K76587808	fraxetin	Antioxidant
5444	-63.43	cp	BRD-K06014311	DH-97	Melatonin receptor antagonist
5437	-63.26	cp	BRD-A13122391	triptolide	RNA polymerase inhibitor
5424	-62.92	cp	BRD-K71003802	hippeastrine	Plant alkaloid
5422	-62.88	cp	BRD-A70731303	avrainvillamide-analog-5	nucleophosmin inhibitor
5415	-62.71	cp	BRD-K89732114	trifluoperazine	Dopamine receptor antagonist
5411	-62.65	cp	BRD-K74141488	naftifine	Fungal squalene epoxidase inhibitor
5403	-62.59	cp	BRD-K03642198	AY-9944	Hedgehog pathway modulator
5404	-62.59	cp	BRD-K85871428	SC-68376	p38 MAPK inhibitor
5401	-62.49	cp	BRD-K12502280	TG-101348	FLT3 inhibitor
5400	-62.46	cp	BRD-K62289640	lylamine	Cannabinoid receptor agonist
5399	-62.41	cp	BRD-A75769826	SDM25N	Opioid receptor antagonist
5398	-62.39	cp	BRD-U01690642	acetyl-geranyl-cysteine	Isoprenylated protein methylation inhibitor
5395	-62.35	cp	BRD-A84174393	meloxicam	Cyclooxygenase inhibitor
5394	-62.34	cp	BRD-A62525898	prednisone	Glucocorticoid receptor agonist
5392	-62.32	cp	BRD-K09537769	NU-7026	DNA dependent protein kinase inhibitor
5390	-62.3	cp	BRD-K26015241	ODQ	Guanylyl cyclase inhibitor
5388	-62.24	cp	BRD-K02283807	GR-32191	Thromboxane receptor antagonist
5385	-62.19	cp	BRD-K64800655	PHA-793887	CDK inhibitor
5382	-62.14	cp	BRD-K36529613	PU-H71	HSP inhibitor
5380	-62.12	cp	BRD-K68488863	ENMD-2076	FLT3 inhibitor
5381	-62.12	cp	BRD-K32710582	EI-247	IGF-1 inhibitor
5377	-62.06	cp	BRD-K01663662	diphenidol	Acetylcholine receptor agonist
5375	-62.03	cp	BRD-A80574334	oxalomalic-acid	Isocitrate dehydrogenase inhibitor
5374	-62	cp	BRD-K06980535	promazine	Dopamine receptor antagonist
5370	-61.96	cp	BRD-K47598052	PP-1	SRC inhibitor
5366	-61.95	cp	BRD-K17743125	belinostat	HDAC inhibitor
5364	-61.93	cp	BRD-K21733600	rofecoxib	Cyclooxygenase inhibitor
5363	-61.91	cp	BRD-K82731415	olomoucine	CDK inhibitor
5359	-61.81	cp	BRD-K53878242	MMPX	Phosphodiesterase inhibitor
5357	-61.8	cp	BRD-K28470988	L-690330	Inositol monophosphatase inhibitor
5355	-61.75	cp	BRD-K01638814	rilmenidine	Adrenergic receptor agonist
5352	-61.7	cp	BRD-K04414442	SB-222200	Tachykinin antagonist
5348	-61.62	cp	BRD-K30197592	5-methoxytryptamine	Serotonin receptor agonist
5346	-61.56	cp	BRD-K97564742	mepyramine	Histamine receptor antagonist
5344	-61.52	cp	BRD-K94512704	spiramide	Dopamine receptor antagonist
5343	-61.5	cp	BRD-K68332390	ponalrestat	Aldose reductase inhibitor
5341	-61.47	cp	BRD-K54771420	glycocholic-acid	Cholesterol inhibitor
5332	-61.29	cp	BRD-A29731977	17-hydroxyprogesterone-caproate	progesterone receptor agonist
5333	-61.29	cp	BRD-K55127134	fluphenazine	Dopamine receptor antagonist
5334	-61.29	cp	BRD-A70449690	forskolin	Adenylyl cyclase activator
5330	-61.25	cp	BRD-K99107520	felbamate	Glutamate receptor antagonist
5329	-61.24	cp	BRD-K73838513	cinacalcet	Calcium channel activator
5326	-61.11	cp	BRD-K37720887	SB-525334	TGF beta receptor inhibitor
5323	-61.08	cp	BRD-K32645441	dipropyl-5ct	Serotonin receptor agonist
5320	-61.07	cp	BRD-K21565985	xylazine	Adrenergic receptor agonist
5321	-61.07	cp	BRD-A01826957	xanthinol	Vasodilator
5318	-61.05	cp	BRD-K98548675	parthenolide	NFkB pathway inhibitor
5316	-60.96	cp	BRD-K18816859	L-694247	Serotonin receptor agonist
5315	-60.95	cp	BRD-A04668240	CGP-52432	GABA receptor antagonist
5309	-60.8	cp	BRD-A62434282	goserelin	Gonadotropin releasing factor hormone receptor agonist
5307	-60.79	cp	BRD-K27737647	H-89	PKA inhibitor
5298	-60.59	cp	BRD-K69690935	curcumin	Cyclooxygenase inhibitor
5294	-60.55	cp	BRD-K31611373	fluprostenol	Prostanoid receptor agonist
5293	-60.54	cp	BRD-A87719232	naproxen	Cyclooxygenase inhibitor
5289	-60.48	cp	BRD-U66370498	androstanol	CAR antagonist
5280	-60.36	cp	BRD-K58772419	AZD-6482	PI3K inhibitor
5271	-60.2	cp	BRD-A67373739	AICA-ribonucleotide	AMPK activator
5266	-60.09	cp	BRD-K52930707	rescinnamine	ACE inhibitor
5261	-60.06	cp	BRD-K50324045	avrainvillamide-analog-6	nucleophosmin inhibitor
5247	-59.81	cp	BRD-A41995253	brucine	Glycine receptor antagonist
5244	-59.78	cp	BRD-K45252063	clofibrate	PPAR receptor agonist
5238	-59.6	cp	BRD-K18574842	nafcillin	Bacterial cell wall synthesis inhibitor
5226	-59.28	cp	BRD-A73909368	dactinomycin	RNA polymerase inhibitor
5224	-59.24	cp	BRD-A47598013	citalopram	Serotonin reuptake inhibitor
5218	-59.13	cp	BRD-K06147391	telenzepine	Acetylcholine receptor antagonist
5213	-59.02	cp	BRD-K08109516	L-701324	Glutamate receptor antagonist
5208	-58.97	cp	BRD-K53318339	vinpocetine	Phosphodiesterase inhibitor
5201	-58.85	cp	BRD-K67831364	ZM-323881	VEGFR inhibitor
5197	-58.77	cp	BRD-K18250272	propoxycaine	Local anesthetic
5196	-58.73	cp	BRD-A36066264	estradiol-benzoate	Estrogen receptor agonist
5194	-58.68	cp	BRD-K78431006	crizotinib	ALK inhibitor
5193	-58.67	cp	BRD-A37817666	picrotoxin	GABA receptor antagonist
5191	-58.66	cp	BRD-K96799727	pifithrin-mu	HSP inhibitor
5188	-58.59	cp	BRD-A32949107	MRS-1845	Calcium channel blocker
5184	-58.53	cp	BRD-K43887077	dopamine	Dopamine receptor agonist
5178	-58.44	cp	BRD-K93201660	ML-7	Myosin light chain kinase inhibitor
5179	-58.44	cp	BRD-K00312224	PPT	Estrogen receptor agonist
5173	-58.34	cp	BRD-A78322124	dobutamine	Adrenergic receptor agonist
5170	-58.3	cp	BRD-K00337317	NU-7441	DNA dependent protein kinase inhibitor
5167	-58.27	cp	BRD-K77171813	proxyfan	Histamine receptor modulator
5168	-58.27	cp	BRD-A02176148	tubaic-acid	Mitochondrial complex I inhibitor
5159	-58.07	cp	BRD-K82746043	navitoclax	BCL inhibitor
5150	-57.89	cp	BRD-K37312348	kenpaullone	CDK inhibitor
5146	-57.82	cp	BRD-K96119599	leucodin	Melanin inhibitor
5145	-57.77	cp	BRD-K44899736	RO-16-6941	Monoamine oxidase inhibitor
5142	-57.69	cp	BRD-K14888893	minoxidil	KATP activator
5122	-57.28	cp	BRD-A22143024	estropipate	Estrogen receptor agonist
5121	-57.27	cp	BRD-K15891719	tenofovir	Reverse transcriptase inhibitor
5119	-57.24	cp	BRD-K49669041	BX-912	Pyruvate dehydrogenase kinase inhibitor
5116	-57.17	cp	BRD-K81783531	VX-222	HCV inhibitor
5113	-57.14	cp	BRD-K95885906	quercetagetin	PIM inhibitor
5114	-57.14	cp	BRD-K35430135	SR-59230A	Adrenergic receptor antagonist
5112	-57.1	cp	BRD-A46393198	tetramisole	Immunostimulant
5110	-57.03	cp	BRD-K04993501	cefixime	Bacterial cell wall synthesis inhibitor
5105	-57	cp	BRD-K02965346	SU-11274	Hepatocyte growth factor receptor inhibitor
5096	-56.72	cp	BRD-K12516989	zaprinast	Phosphodiesterase inhibitor
5084	-56.5	cp	BRD-K76274772	MAPP-D-erythro	Ceramidase inhibitor
5062	-56.12	cp	BRD-K29905972	axitinib	PDGFR receptor inhibitor
5058	-56.04	cp	BRD-K49945136	GR-113808	Serotonin receptor antagonist
5056	-56	cp	BRD-A16444946	acarbose	Glucosidase inhibitor
5049	-55.83	cp	BRD-A36707673	hydroxycholesterol	LXR agonist
5039	-55.68	cp	BRD-K31843556	T-0070907	PPAR receptor antagonist
5036	-55.62	cp	BRD-A51820102	econazole	Bacterial cell wall synthesis inhibitor
5032	-55.57	cp	BRD-A01346607	flumetasone	Glucocorticoid receptor agonist
5029	-55.55	cp	BRD-K67637637	olopatadine	Histamine receptor antagonist
5023	-55.5	cp	BRD-K25394294	oxaprozin	Cyclooxygenase inhibitor
5020	-55.41	cp	BRD-A63043573	cabergoline	Dopamine receptor agonist
5015	-55.32	cp	BRD-A17448384	beclometasone	Glucocorticoid receptor agonist
5011	-55.24	cp	BRD-A36074203	remacemide	Glutamate receptor antagonist
5010	-55.19	cp	BRD-K86595100	chlordiazepoxide	Benzodiazepine receptor agonist
5005	-55.18	cp	BRD-K08890269	CO-102862	Sodium channel blocker
5006	-55.18	cp	BRD-A96456596	FPL-55712	Leukotriene receptor antagonist
5007	-55.18	cp	BRD-A31159102	fluoxetine	Selective serotonin reuptake inhibitor (SSRI)
5004	-55.16	cp	BRD-A93000692	ciglitazone	PPAR receptor agonist
5002	-55.11	cp	BRD-K97365803	PI-828	PI3K inhibitor
5003	-55.11	cp	BRD-A67981824	cefotaxime	Bacterial cell wall synthesis inhibitor
4992	-54.85	cp	BRD-A39255369	DCPIB	Chloride channel blocker
4989	-54.8	cp	BRD-K02581333	protein-tyrosine-phosphatase-inhibitor-IV	Tyrosine phosphatase inhibitor
4979	-54.6	cp	BRD-K83794624	pirarubicin	Topoisomerase inhibitor
4980	-54.6	cp	BRD-A64125466	dehydrocholic-acid	choleretic agent
4974	-54.55	cp	BRD-K14618467	IKK-16	IKK inhibitor
4975	-54.55	cp	BRD-K40902647	vincamine	Adrenergic receptor antagonist
4969	-54.41	cp	BRD-A22844106	tenoxicam	Cyclooxygenase inhibitor
4966	-54.32	cp	BRD-K77175907	calcifediol	Vitamin D receptor agonist
4958	-54.18	cp	BRD-K30240666	clemastine	Histamine receptor antagonist
4954	-54.17	cp	BRD-K10467831	tibolone	Androgen receptor agonist
4953	-54.15	cp	BRD-K20655524	mefexamide	Psychoactive drug
4952	-54.14	cp	BRD-A73368467	fexofenadine	Histamine receptor antagonist
4942	-53.91	cp	BRD-A36471396	biperiden	Acetylcholine receptor antagonist
4943	-53.91	cp	BRD-K02950022	BMS-299897	Gamma secretase inhibitor
4940	-53.86	cp	BRD-K03600606	catechin	Beta secretase inhibitor
4933	-53.82	cp	BRD-K79366068	PSB-069	NTPDase inhibitor
4930	-53.76	cp	BRD-K78633253	EXO-1	ARF inhibitor
4928	-53.74	cp	BRD-K14696368	9-methyl-5H-6-thia-4,5-diaza-chrysene-6,6-dioxide	NFkB pathway inhibitor
4923	-53.65	cp	BRD-K19352500	prochlorperazine	Dopamine receptor antagonist
4918	-53.53	cp	BRD-A82371568	clofarabine	Ribonucleoside reductase inhibitor
4917	-53.52	cp	BRD-K72222507	quinapril	ACE inhibitor
4912	-53.5	cp	BRD-K14965640	ibuprofen	Cyclooxygenase inhibitor
4911	-53.49	cp	BRD-K81062487	taurocholic-acid	Bile acid
4909	-53.45	cp	BRD-K75089421	procainamide	Sodium channel blocker
4905	-53.39	cp	BRD-K78637815	LY-320135	Cannabinoid receptor antagonist
4900	-53.31	cp	BRD-K19605405	ZM-241385	Adenosine receptor antagonist
4895	-53.19	cp	BRD-K69600043	thiethylperazine	Dopamine receptor antagonist
4888	-53	cp	BRD-K50384076	7,4'-dihydroxyflavone	Opioid receptor antagonist
4885	-52.96	cp	BRD-K92301463	16,16-dimethylprostaglandin-e2	Prostanoid receptor agonist
4878	-52.88	cp	BRD-K79437791	acetyl-farnesyl-cysteine	Inhibitor of methylation of endogenous isoprenylated proteins
4879	-52.88	cp	BRD-K61217870	n-(3-acetamidophenyl)-3-chlorobenzamide	Glutamate receptor antagonist
4877	-52.87	cp	BRD-K49671696	ketanserin	Serotonin receptor antagonist
4876	-52.84	cp	BRD-K83010055	VU-0415374-1	Glutamate receptor modulator
4874	-52.83	cp	BRD-A28746609	paclitaxel	Tubulin inhibitor
4875	-52.83	cp	BRD-K71799949	carbamazepine	Carboxamide antiepileptic
4864	-52.63	cp	BRD-K73293050	WZ-3146	EGFR inhibitor
4863	-52.61	cp	BRD-K96402602	farnesylthiotriazole	PPMTase inhibitor
4861	-52.6	cp	BRD-A78377521	monastrol	Kinesin-like spindle protein inhibitor
4855	-52.49	cp	BRD-K04976539	aminogenistein	SRC inhibitor
4853	-52.42	cp	BRD-U68942961	JW-7-24-1	LCK Inhibitor
4851	-52.34	cp	BRD-K61250553	loperamide	Opioid receptor agonist
4844	-52.21	cp	BRD-K15086322	JNJ-10191584	Histamine receptor antagonist
4835	-51.86	cp	BRD-K92428232	GSK-461364	PLK inhibitor
4830	-51.82	cp	BRD-K25186396	tangeritin	Cell cycle inhibitor
4829	-51.81	cp	BRD-K14791739	fluticasone	Glucocorticoid receptor agonist
4827	-51.76	cp	BRD-K88742110	BRD-K88742110	HDAC inhibitor
4824	-51.69	cp	BRD-K13390322	AT-7519	CDK inhibitor
4821	-51.63	cp	BRD-K40175214	torin-1	MTOR inhibitor
4819	-51.61	cp	BRD-K24576554	AT-9283	JAK inhibitor
4815	-51.56	cp	BRD-A15415227	GW-1929	PPAR receptor agonist
4790	-51.13	cp	BRD-K67013324	luzindole	Melatonin receptor antagonist
4788	-51.05	cp	BRD-K80527266	triacsin-c	Adrenergic receptor antagonist
4784	-51.04	cp	BRD-K77695569	tiabendazole	Angiogenesis inhibitor
4781	-51.02	cp	BRD-K19416115	sitagliptin	Dipeptidyl peptidase inhibitor
4776	-50.97	cp	BRD-K88429204	pyrimethamine	Dihydrofolate reductase inhibitor
4774	-50.93	cp	BRD-K94689771	pinocembrin	CYP1B1 inhibitor
4773	-50.92	cp	BRD-K01095011	finasteride	5-alpha reductase inhibitor
4771	-50.89	cp	BRD-A97739905	ketoprofen	Cyclooxygenase inhibitor
4772	-50.89	cp	BRD-A75455249	kavain	Calcium channel modulator
4769	-50.88	cp	BRD-A02180903	betamethasone	Glucocorticoid receptor agonist
4765	-50.8	cp	BRD-A96485169	EBPC	Aldose reductase inhibitor
4763	-50.71	cp	BRD-K79124250	ioxaglic-acid	Radiopaque medium
4761	-50.67	cp	BRD-K67566344	KU-0063794	MTOR inhibitor
4746	-50.46	cp	BRD-K62310379	fluticasone	Glucocorticoid receptor agonist
4747	-50.46	cp	BRD-A36630025	SN-38	Topoisomerase inhibitor
4745	-50.45	cp	BRD-K33459542	ditolylguanidine	Sigma receptor agonist
4742	-50.38	cp	BRD-K14993104	bemegride	Chemoreceptor agonist
4741	-50.37	cp	BRD-A81233518	glycopyrrolate	Acetylcholine receptor antagonist
4740	-50.3	cp	BRD-K53857191	risperidone	Dopamine receptor antagonist
4739	-50.25	cp	BRD-A39969961	eplerenone	Cytochrome P450 inhibitor
4737	-50.24	cp	BRD-K48869804	icilin	TRPV agonist
4733	-50.17	cp	BRD-K28936863	ketotifen	Histamine receptor agonist
4728	-50.09	cp	BRD-K39944607	ochratoxin-a	Phenylalanyl tRNA synthetase inhibitor
4723	-50.04	cp	BRD-K09499853	KU-0060648	DNA dependent protein kinase inhibitor
4720	-49.95	cp	BRD-K76568384	PHTPP	Estrogen receptor antagonist
4714	-49.87	cp	BRD-K78659596	MLN-2238	Proteasome inhibitor
4712	-49.84	cp	BRD-K21283037	riluzole	Glutamate inhibitor
4709	-49.76	cp	BRD-K43290182	Ro-04-6790	Serotonin receptor antagonist
4708	-49.7	cp	BRD-K08547377	irinotecan	Topoisomerase inhibitor
4695	-49.49	cp	BRD-A10303790	talampicillin	Bacterial cell wall synthesis inhibitor
4693	-49.43	cp	BRD-K41260949	valproic-acid	HDAC inhibitor
4690	-49.35	cp	BRD-K85013741	auraptene	Nitric oxide production inhibitor
4691	-49.35	cp	BRD-K20714604	RS-56812	Serotonin receptor partial agonist
4678	-49.21	cp	BRD-A55913614	primaquine	Antimalarial
4679	-49.21	cp	BRD-K02265150	amoxapine	Norepinephrine reuptake inhibitor
4676	-49.17	cp	BRD-K18779551	bifemelane	Acetylcholine release stimulant
4675	-49.13	cp	BRD-K67043667	altretamine	DNA synthesis inhibitor
4669	-49.03	cp	BRD-K33204703	AG-370	PDGFR receptor inhibitor
4665	-49	cp	BRD-K02607075	tubocurarine	Acetylcholine receptor antagonist
4658	-48.93	cp	BRD-K17140735	SCH-79797	Proteasome inhibitor
4653	-48.83	cp	BRD-K29950728	clomifene	Estrogen receptor antagonist
4640	-48.61	cp	BRD-K64514229	toltrazuril	Antiprotozoal
4629	-48.47	cp	BRD-A96882008	L-732138	Tachykinin antagonist
4623	-48.42	cp	BRD-K67017579	cilostazol	Phosphodiesterase inhibitor
4621	-48.39	cp	BRD-K91900765	VX-745	p38 MAPK inhibitor
4618	-48.36	cp	BRD-A01320529	salmeterol	Adrenergic receptor agonist
4616	-48.31	cp	BRD-A59215453	lobelanidine	Acetylcholine receptor antagonist
4611	-48.24	cp	BRD-K63533170	AM-630	Cannabinoid receptor antagonist
4610	-48.22	cp	BRD-A47829399	artesunate	DNA synthesis inhibitor
4609	-48.21	cp	BRD-K14329163	BAY-K8644	Calcium channel activator
4602	-48.05	cp	BRD-K95763993	trapidil	PDGFR receptor inhibitor
4601	-48	cp	BRD-K92492521	LY-255283	Leukotriene receptor antagonist
4598	-47.95	cp	BRD-K47631482	bromhexine	Mucolytic agent
4597	-47.93	cp	BRD-A65671304	candesartan	Angiotensin receptor antagonist
4591	-47.87	cp	BRD-K43736954	cortisone	Glucocorticoid receptor agonist
4589	-47.8	cp	BRD-K12260308	xanthoxyline	Antifungal
4580	-47.67	cp	BRD-K55703048	latrepirdine	Glutamate receptor antagonist
4571	-47.49	cp	BRD-K82164249	andarine	Androgen receptor modulator
4569	-47.44	cp	BRD-K97330509	SRC-kinase-inhibitor-II	SRC inhibitor
4562	-47.28	cp	BRD-K57179821	crotamiton	Antipruritic
4559	-47.24	cp	BRD-A28422058	L-689560	Glutamate receptor antagonist
4555	-47.18	cp	BRD-K24859147	KIN001-242	Protein kinase inhibitor
4553	-47.16	cp	BRD-K59753853	MDL-29951	Glutamate receptor antagonist
4551	-47.11	cp	BRD-K60460488	nelfinavir	HIV protease inhibitor
4543	-47.01	cp	BRD-K37561857	zardaverine	Phosphodiesterase inhibitor
4544	-47.01	cp	BRD-K11399644	phenformin	AMPK activator
4541	-46.97	cp	BRD-A42553870	L-152804	Neuropeptide receptor antagonist
4539	-46.96	cp	BRD-K19525698	ozagrel	Thromboxane synthase inhibitor
4540	-46.96	cp	BRD-K11636097	JNJ-7706621	CDK inhibitor
4536	-46.95	cp	BRD-A54487287	cortisone	Glucocorticoid receptor agonist
4534	-46.93	cp	BRD-K41160163	fenobam	Glutamate receptor antagonist
4523	-46.68	cp	BRD-K15592317	CP466722	ATM kinase inhibitor
4521	-46.58	cp	BRD-K52620403	STO-609	Calmodulin antagonist
4514	-46.48	cp	BRD-K10870738	CDC	Lipoxygenase inhibitor
4513	-46.47	cp	BRD-A23072235	pheniramine	Histamine receptor antagonist
4512	-46.46	cp	BRD-K51918615	iodophenpropit	Histamine receptor antagonist
4511	-46.44	cp	BRD-A52172093	VU-0413807-2	Calcium channel blocker
4506	-46.38	cp	BRD-K17306061	aprepitant	Tachykinin antagonist
4504	-46.37	cp	BRD-A48720949	testosterone	androgen receptor agonist
4503	-46.36	cp	BRD-A84481105	thioridazine	Dopamine receptor antagonist
4492	-46.22	cp	BRD-K65503129	HSP90-inhibitor	HSP inhibitor
4488	-46.15	cp	BRD-K19284129	salvinorin-a	Opioid receptor agonist
4486	-46.1	cp	BRD-K93034159	cladribine	Adenosine deaminase inhibitor
4485	-46.09	cp	BRD-K08132273	tyrphostin	EGFR inhibitor
4482	-46.06	cp	BRD-K39462424	dexchlorpheniramine	Histamine receptor antagonist
4481	-46.04	cp	BRD-A89337244	PD-102807	Acetylcholine receptor antagonist
4475	-45.91	cp	BRD-A94669766	naringenin	Aromatase inhibitor
4474	-45.88	cp	BRD-A22684332	procaterol	Adrenergic receptor agonist
4469	-45.85	cp	BRD-K85402309	dovitinib	EGFR inhibitor
4465	-45.82	cp	BRD-K99545815	PF-562271	Focal adhesion kinase inhibitor
4455	-45.64	cp	BRD-K47659338	EMD-386088	Serotonin receptor agonist
4454	-45.62	cp	BRD-K28296557	AKT-inhibitor-IV	AKT inhibitor
4448	-45.48	cp	BRD-A60245366	AS-601245	JNK inhibitor
4444	-45.28	cp	BRD-A78877355	nefopam	Cyclooxygenase inhibitor
4439	-45.23	cp	BRD-K82561139	ricinine	Casein kinase inhibitor
4435	-45.13	cp	BRD-K94379058	BML-190	Cannabinoid receptor inverse agonist
4433	-45.09	cp	BRD-A00993607	alprenolol	Adrenergic receptor antagonist
4424	-44.93	cp	BRD-K34330170	rotenonic-acid	Retinoid receptor antagonist
4422	-44.89	cp	BRD-A81795050	U-18666A	Oxidosqualene cyclase inhibitor
4415	-44.79	cp	BRD-A34255068	rolipram	Phosphodiesterase inhibitor
4413	-44.77	cp	BRD-K85015012	NNC-05-2090	GAT inhibitor
4409	-44.7	cp	BRD-A73680854	PT-630	Dipeptidyl peptidase inhibitor
4408	-44.68	cp	BRD-K70778732	trazodone	Adrenergic receptor antagonist
4406	-44.64	cp	BRD-K82823076	RO-15-4513	GABA benzodiazepine site receptor inverse agonist
4402	-44.52	cp	BRD-K56745457	azauridine	Antiviral
4397	-44.49	cp	BRD-K49456190	prima-1-met	thioredoxin inhibitor
4392	-44.46	cp	BRD-K96809896	SKF-86002	p38 MAPK inhibitor
4371	-44.08	cp	BRD-A41833852	naloxone	Opioid receptor antagonist
4369	-44.02	cp	BRD-K23913458	coumarin	Vitamin K antagonist
4368	-44	cp	BRD-K88358234	xaliproden	Serotonin receptor agonist
4356	-43.82	cp	BRD-K70505054	ranitidine	Histamine receptor antagonist
4350	-43.74	cp	BRD-K31627533	rimexolone	Glucocorticoid receptor agonist
4348	-43.69	cp	BRD-K11696279	BU-239	Imidazoline receptor agonist
4343	-43.62	cp	BRD-K60060639	methyllidocaine	antiarrhythmic medication
4334	-43.51	cp	BRD-K73391359	quinisocaine	Local anesthetic
4321	-43.4	cp	BRD-A69960130	bromocriptine	Dopamine receptor agonist
4322	-43.4	cp	BRD-A51410489	yohimbine	Adrenergic receptor antagonist
4319	-43.38	cp	BRD-K24656285	farnesol	FXR agonist
4314	-43.3	cp	BRD-K18618618	cimetidine	Histamine receptor antagonist
4310	-43.2	cp	BRD-K81521265	dicyclohexylurea	Epoxide hydolase inhibitor
4307	-43.17	cp	BRD-K80778372	RO-19-4605	GABA benzodiazepine site receptor inverse agonist
4298	-42.99	cp	BRD-A02333338	cyclopamine	Smoothened receptor antagonist
4296	-42.91	cp	BRD-K92726801	hydrastinine	Haemostatic agent
4289	-42.81	cp	BRD-A79314293	cephalosporanic-acid	Bacterial cell wall synthesis inhibitor
4287	-42.79	cp	BRD-K49111258	prazosin	Adrenergic receptor antagonist
4284	-42.76	cp	BRD-K46556543	canrenoic-acid	Mineralocorticoid receptor antagonist
4283	-42.73	cp	BRD-K09635134	l-erythro-MAPP	negative control for D-erythro-MAPP
4280	-42.66	cp	BRD-K08924299	palonosetron	Serotonin receptor antagonist
4274	-42.52	cp	BRD-K75641298	metoclopramide	Dopamine receptor antagonist
4272	-42.51	cp	BRD-A33833419	TER-14687	Inhibitor of translocation of PKCq in T cells
4269	-42.44	cp	BRD-K64044582	linoleamide	ACAT inhibitor
4267	-42.4	cp	BRD-A49765801	fludroxycortide	Glucocorticoid receptor agonist
4264	-42.37	cp	BRD-K64857848	XMD-885	Leucine rich repeat kinase inhibitor
4263	-42.36	cp	BRD-A85025557	NCS-382	GABA receptor antagonist
4262	-42.35	cp	BRD-K93332168	isocarboxazid	Monoamine oxidase inhibitor
4261	-42.34	cp	BRD-K67261995	adipiodone	Contrast agent
4254	-42.21	cp	BRD-K19533706	tranilast	Angiogenesis inhibitor
4255	-42.21	cp	BRD-K61993165	niacin	NAD precursor with lipid lowering effects
4252	-42.19	cp	BRD-K67783091	haloperidol	Dopamine receptor antagonist
4251	-42.18	cp	BRD-A37837077	cyclazosin	Adrenergic receptor antagonist
4237	-41.98	cp	BRD-A50684349	fenoldopam	Dopamine receptor agonist
4236	-41.97	cp	BRD-K53737926	amitriptyline	Norepinephrine inhibitor
4233	-41.96	cp	BRD-K19796430	erismodegib	Smoothened receptor antagonist
4231	-41.94	cp	BRD-K50311478	tosyl-phenylalanyl-chloromethyl-ketone	Chymotrypsin inhibitor
4228	-41.91	cp	BRD-A74500471	ethambutol	Bacterial cell wall synthesis inhibitor
4206	-41.61	cp	BRD-A60070924	alpha-estradiol	Estrogen receptor agonist
4204	-41.6	cp	BRD-K35128472	2-aminopurine	Serine/threonine kinase inhibitor
4201	-41.57	cp	BRD-K49519092	immethridine	Histamine receptor agonist
4199	-41.54	cp	BRD-K07996107	harpagoside	Acetylcholinesterase inhibitor
4196	-41.53	cp	BRD-A61793559	metolazone	Carbonic anhydrase inhibitor
4195	-41.52	cp	BRD-A51393488	noscapine	Bradykinin receptor antagonist
4193	-41.51	cp	BRD-K21853356	RG-14620	EGFR inhibitor
4194	-41.51	cp	BRD-A26384407	chlortalidone	Carbonic anhydrase inhibitor
4189	-41.41	cp	BRD-K31283835	tofacitinib	JAK inhibitor
4187	-41.4	cp	BRD-K16621777	enobosarm	Androgen receptor modulator
4176	-41.25	cp	BRD-K32584078	BML-257	AKT inhibitor
4163	-41.05	cp	BRD-A00758722	noretynodrel	Progestogen hormone
4147	-40.81	cp	BRD-A34706053	CGP-12177	Adrenergic receptor agonist
4145	-40.8	cp	BRD-A61856038	tremulacin	Lipoxygenase inhibitor
4141	-40.79	cp	BRD-K71860425	CDK2-5-inhibitor	CDK inhibitor
4142	-40.79	cp	BRD-K28143534	cyproheptadine	Histamine receptor antagonist
4143	-40.79	cp	BRD-K74212935	ergocryptine	Dopamine agonist
4136	-40.74	cp	BRD-K61177364	NBI-27914	CRF receptor antagonist
4137	-40.74	cp	BRD-K95609758	BMS-191011	Potassium channel activator
4129	-40.62	cp	BRD-A13084692	troglitazone	Insulin sensitizer
4127	-40.6	cp	BRD-K33396764	alpha-linolenic-acid	Omega 3 fatty acid stimulant
4115	-40.4	cp	BRD-K12120659	GR-144053	Integrin antagonist
4111	-40.32	cp	BRD-K73824630	skatole	Thrombin inhibitor
4109	-40.31	cp	BRD-K25906698	immepip	Histamine receptor agonist
4108	-40.3	cp	BRD-A91008255	bepridil	Calcium channel blocker
4102	-40.21	cp	BRD-A41301928	bongkrek-acid	Mitochondrial ADP, ATP translocase inhibitor
4101	-40.2	cp	BRD-K47539947	tetradecylthioacetic-acid	Lipid peroxidase inhibitor
4098	-40.19	cp	BRD-K24526313	levcromakalim	Potassium channel activator
4096	-40.18	cp	BRD-K16444452	ibudilast	Leukotriene receptor antagonist
4094	-40.17	cp	BRD-A73581086	ergometrine	Adrenergic receptor agonist
4088	-40.08	cp	BRD-K36740062	GSK-1070916	Aurora kinase inhibitor
4086	-40.05	cp	BRD-K14765469	vesamicol	Acetylcholinesterase inhibitor
4069	-39.77	cp	BRD-A25775766	securinine	GABA receptor antagonist
4064	-39.71	cp	BRD-A93659613	GR-89696	Opioid receptor agonist
4054	-39.59	cp	BRD-A49046702	SKF-89976A	GABA uptake inhibitor
4050	-39.52	cp	BRD-A70268693	PG-9	Acetylcholine receptor agonist
4046	-39.46	cp	BRD-A02990301	lofexidine	Adrenergic receptor agonist
4044	-39.43	cp	BRD-K28806945	L-750667	Dopamine receptor antagonist
4039	-39.4	cp	BRD-K43880410	pregnenolone	glutamate receptor modulator
4040	-39.4	cp	BRD-K74501079	azithromycin	Bacterial 50S ribosomal subunit inhibitor
4036	-39.38	cp	BRD-K59331372	SB-366791	TRPV antagonist
4032	-39.35	cp	BRD-A07875874	cilnidipine	Calcium channel blocker
4031	-39.33	cp	BRD-K69840642	ISOX	HDAC inhibitor
4030	-39.32	cp	BRD-K59570838	homoveratrylamine	Dopamine analog
4025	-39.29	cp	BRD-A42571354	cetirizine	Histamine receptor antagonist
4017	-39.17	cp	BRD-K24994810	androstenol	GABA receptor modulator
4003	-39.03	cp	BRD-K97863768	prothionamide	Mycobacterium tuberculosis enoyl-[acyl-carrier-protein] reductase [NADH] (inhA) inhibitor
4004	-39.03	cp	BRD-A34205397	suloctidil	Adrenergic receptor antagonist
3994	-38.83	cp	BRD-K05906022	limonin	HIV protease inhibitor
3990	-38.78	cp	BRD-A19195498	trimipramine	Norepinephrine reuptake inhibitor
3988	-38.74	cp	BRD-K61691971	avrainvillamide-analog-1	nucleophosmin inhibitor
3983	-38.68	cp	BRD-A66435872	HTMT	Histamine receptor agonist
3977	-38.55	cp	BRD-K23875128	RHO-kinase-inhibitor-III[rockout]	Rho associated kinase inhibitor
3975	-38.53	cp	BRD-K96862998	pirfenidone	TGF beta receptor inhibitor
3963	-38.41	cp	BRD-A39747742	estradiol-valerate	Estrogen receptor agonist
3961	-38.4	cp	BRD-K46137903	prednicarbate	Phospholipase activator
3959	-38.39	cp	BRD-A81866333	CGS-21680	Adenosine receptor agonist
3956	-38.32	cp	BRD-K99174507	cardiogenol-c	Cardiomyogenesis inducer
3952	-38.23	cp	BRD-K57033106	tripelennamine	Histamine receptor antagonist
3949	-38.2	cp	BRD-K45446451	JZL-184	Monoacylglucerol lipase inhibitor
3943	-38.06	cp	BRD-K02715688	hydrastine	Tyrosine hydroxylase inhibitor
3941	-37.99	cp	BRD-K71823332	epothilone-a	Microtubule stabilizing agent
3937	-37.96	cp	BRD-K34170797	fexaramine	FXR agonist
3933	-37.91	cp	BRD-K91442916	CAM-9-026	Membrane metalloendopeptidase inhibitor
3923	-37.8	cp	BRD-K28029915	dolasetron	Serotonin receptor antagonist
3911	-37.62	cp	BRD-K60184833	tyrphostin-46	Tyrosine kinase inhibitor
3906	-37.56	cp	BRD-K92760278	riboflavin	Vitamin B
3900	-37.48	cp	BRD-K74195153	irsogladine	Phosphodiesterase inhibitor
3899	-37.45	cp	BRD-K91623615	ABT-751	Tubulin inhibitor
3893	-37.36	cp	BRD-K09485525	GANT-61	GLI antagonist
3892	-37.35	cp	BRD-K34441861	moexipril	ACE inhibitor
3891	-37.33	cp	BRD-K50859149	sulfafurazole	Bacterial antifolate
3886	-37.28	cp	BRD-K66782112	BRD-K66782112	Histamine receptor antagonist
3884	-37.25	cp	BRD-A18497530	5-iodotubercidin	Adenosine kinase inhibitor
3881	-37.19	cp	BRD-K18316707	O-1918	Cannabinoid receptor antagonist
3882	-37.19	cp	BRD-K99696746	fatostatin	SREBP inhibitor
3870	-37.04	cp	BRD-K04546108	JAK3-inhibitor-VI	JAK inhibitor
3867	-36.98	cp	BRD-K07736136	VX-702	p38 MAPK inhibitor
3856	-36.87	cp	BRD-K26674531	GR-235	Estrogen receptor agonist
3840	-36.62	cp	BRD-K30743633	TCPOBOP	CAR agonist
3831	-36.5	cp	BRD-K92731339	perindopril	ACE inhibitor
3829	-36.45	cp	BRD-K38003476	clocortolone	Glucocorticoid receptor agonist
3825	-36.4	cp	BRD-K19309090	SR-95639A	Acetylcholine receptor agonist
3811	-36.31	cp	BRD-A01295252	trans-7-hydroxy-pipat	Dopamine receptor ligand
3812	-36.31	cp	BRD-K87049188	fusaric-acid	Dopamine beta hydroxylase inhibitor
3807	-36.27	cp	BRD-K69837166	trap-101	Nociceptin/orphanin FQ (NOP) receptor antagonist
3806	-36.26	cp	BRD-K07325606	hispidin	PKC inhibitor
3794	-36.06	cp	BRD-A99177642	deltaline	Acetylcholine receptor antagonist
3788	-35.98	cp	BRD-K74430258	1,2-dichlorobenzene	Hepatotoxicant
3785	-35.97	cp	BRD-A58048407	nimodipine	Calcium channel blocker
3780	-35.93	cp	BRD-K28578425	cilostamide	Phosphodiesterase inhibitor
3776	-35.91	cp	BRD-K70577657	H-9	PKA inhibitor
3774	-35.9	cp	BRD-A43882281	pinacidil	ATP channel activator
3770	-35.81	cp	BRD-K32501161	vanoxerine	Dopamine uptake inhibitor
3766	-35.79	cp	BRD-K54704028	BAY-36-7620	Glutamate receptor antagonist
3762	-35.76	cp	BRD-K26657438	imiquimod	TLR agonist
3761	-35.74	cp	BRD-K50938786	ropivacaine	Sodium channel blocker
3759	-35.67	cp	BRD-K49810818	sorafenib	FLT3 inhibitor
3758	-35.64	cp	BRD-K12219985	glipizide	Sulfonylurea
3755	-35.59	cp	BRD-K12513978	fenbufen	Cyclooxygenase inhibitor
3753	-35.53	cp	BRD-K99595596	salsolinol	Monoamine oxidase inhibitor
3746	-35.5	cp	BRD-K06895174	cisapride	Serotonin receptor agonist
3741	-35.39	cp	BRD-K99451608	lopinavir	HIV protease inhibitor
3731	-35.26	cp	BRD-K18194590	mephentermine	Adrenergic receptor agonist
3729	-35.24	cp	BRD-K89402695	L-655240	Thromboxane receptor antagonist
3728	-35.23	cp	BRD-K18742343	H-8	PKA inhibitor
3727	-35.19	cp	BRD-K51313569	palbociclib	CDK inhibitor
3723	-35.17	cp	BRD-K30677119	PP-30	RAF inhibitor
3722	-35.16	cp	BRD-K69556541	ryanodine	Calcium channel blocker
3715	-35.01	cp	BRD-K69763916	LY-341495	Glutamate receptor antagonist
3712	-34.93	cp	BRD-A98283014	calmidazolium	Calcium channel blocker
3703	-34.82	cp	BRD-K96670504	lonidamine	Glucokinase inhibitor
3701	-34.81	cp	BRD-K96263742	GW-7647	PPAR receptor agonist
3685	-34.54	cp	BRD-K50422030	clomethiazole	GABA receptor antagonist
3684	-34.45	cp	BRD-K81225797	SCH-58261	Adenosine receptor antagonist
3680	-34.43	cp	BRD-A71459254	cymarin	ATPase inhibitor
3674	-34.33	cp	BRD-A09828896	SKF-81297	Dopamine receptor agonist
3666	-34.17	cp	BRD-A50928468	norgestrel	Progesterone receptor agonist
3664	-34.16	cp	BRD-K32795028	1-benzylimidazole	Thromboxane synthase inhibitor
3665	-34.16	cp	BRD-K92817986	BJM-CSC-19	MEK inhibitor
3663	-34.15	cp	BRD-A97674275	ranolazine	Sodium channel blocker
3660	-34.13	cp	BRD-K29582115	ziprasidone	Dopamine receptor antagonist
3638	-33.76	cp	BRD-K75615183	talipexole	Adrenergic receptor agonist
3637	-33.75	cp	BRD-K35240538	methylprednisolone	Glucocorticoid receptor agonist
3633	-33.69	cp	BRD-K70487031	flupentixol	Dopamine receptor antagonist
3628	-33.66	cp	BRD-K63913457	eicosatrienoic-acid	Vasodilator
3629	-33.66	cp	BRD-K73397362	purmorphamine	Smoothened receptor agonist
3621	-33.56	cp	BRD-K26801045	pipamperone	Dopamine receptor antagonist
3613	-33.4	cp	BRD-K32536677	AGK-2	SIRT inhibitor
3607	-33.33	cp	BRD-K55991774	BAS-09104376	HIV integrase inhibitor
3604	-33.32	cp	BRD-K28346421	rifapentine	RNA polymerase inhibitor
3603	-33.29	cp	BRD-K67537649	PQ-401	IGF-1 inhibitor
3596	-33.26	cp	BRD-A20968261	WAY-213613	Glutamate inhibitor
3592	-33.23	cp	BRD-K10843433	phenylbutazone	Cyclooxygenase inhibitor
3588	-33.21	cp	BRD-K91315211	betahistine	Histamine receptor agonist
3589	-33.21	cp	BRD-A13650332	flucloxacillin	Bacterial cell wall synthesis inhibitor
3579	-33.1	cp	BRD-A49906757	scopolamine	Acetylcholine receptor antagonist
3578	-33.08	cp	BRD-K85242180	beta-CCP	Indoleamine 2,3-dioxygenase inhibitor
3564	-32.77	cp	BRD-K71499074	diclofenamide	Carbonic anhydrase inhibitor
3555	-32.66	cp	BRD-A77291778	cyclopentolate	Acetylcholine receptor antagonist
3553	-32.63	cp	BRD-K11107424	tiotidine	Histamine receptor antagonist
3547	-32.56	cp	BRD-K94841585	emodic-acid	Laxative
3536	-32.41	cp	BRD-K54094468	remoxipride	Dopamine receptor antagonist
3532	-32.38	cp	BRD-A84702196	penicillin	Bacterial cell wall synthesis inhibitor
3530	-32.36	cp	BRD-K12102668	nialamide	Monoamine oxidase inhibitor
3527	-32.29	cp	BRD-A09472452	flecainide	Sodium channel blocker
3521	-32.23	cp	BRD-K32526544	DCEBIO	Potassium channel activator
3517	-32.08	cp	BRD-K29173907	isoflupredone	Glucocorticoid receptor agonist
3516	-32.06	cp	BRD-K07265709	razoxane	Chelating agent
3510	-32.01	cp	BRD-K67445247	flurofamide	Urease inhibitor
3511	-32.01	cp	BRD-A48430263	pioglitazone	Insulin sensitizer
3509	-31.98	cp	BRD-K48115423	2-(4-methoxybenzylthio)-6-methylpyrimidin-4-ol	Matrix metalloprotease inhibitor
3504	-31.95	cp	BRD-K62996583	lidoflazine	Calcium channel blocker
3500	-31.81	cp	BRD-K60690191	MPEP	Glutamate receptor antagonist
3496	-31.78	cp	BRD-A95445494	maackiain	Sodium/glucose cotransporter inhibitor
3489	-31.63	cp	BRD-A95696066	nisoxetine	Norepinephrine reuptake inhibitor
3482	-31.52	cp	BRD-K59256312	gabexate	Serine protease inhibitor
3477	-31.39	cp	BRD-K92015269	GBR-12783	Dopamine uptake inhibitor
3478	-31.39	cp	BRD-K31238592	devazepide	CCK receptor antagonist
3475	-31.35	cp	BRD-K17796732	JWH-015	Cannabinoid receptor agonist
3469	-31.26	cp	BRD-K45033733	famciclovir	DNA polymerase inhibitor
3467	-31.25	cp	BRD-K03384561	roquinimex	Angiogenesis inhibitor
3468	-31.25	cp	BRD-K56047318	RHC-80267	Triacylglycerol lipase inhibitor
3461	-31.17	cp	BRD-K82135108	elesclomol	Oxidative stress inducer
3455	-30.98	cp	BRD-K72029282	probucol	Atherogenesis inhibitor
3451	-30.95	cp	BRD-K30990140	FR-122047	Cyclooxygenase inhibitor
3444	-30.84	cp	BRD-K09907482	PRL-3-inhibitor-I	Tyrosine phosphatase inhibitor
3443	-30.82	cp	BRD-K08619838	tremorine	Acetylcholine receptor agonist
3436	-30.67	cp	BRD-K32836707	CAY-10577	Casein kinase inhibitor
3433	-30.6	cp	BRD-K27721098	clopidogrel	Purinergic receptor antagonist
3430	-30.51	cp	BRD-K61097567	SB-218795	Tachykinin antagonist
3425	-30.39	cp	BRD-K60038276	irbesartan	Angiotensin receptor antagonist
3422	-30.34	cp	BRD-K31699485	DMEOB	glutamate receptor modulator
3408	-30.12	cp	BRD-K13261168	LY-16350	Dopamine receptor agonist
3407	-30.05	cp	BRD-A76279427	myriocin	Serine palmitoyltransferase inhibitor
3406	-30.01	cp	BRD-A28318179	aminomethyltransferase	Nitric oxide synthase inhibitor
3404	-29.99	cp	BRD-A55393291	testosterone	Androgen receptor agonist
3402	-29.97	cp	BRD-K06221026	DUP-697	Cyclooxygenase inhibitor
3394	-29.84	cp	BRD-K64341947	CFM-1571	Guanylate cyclase activator
3392	-29.8	cp	BRD-K59574735	ubenimex	Leukotriene inhibitor
3389	-29.73	cp	BRD-K48029790	OBAA	Phospholipase inhibitor
3388	-29.68	cp	BRD-K43330982	JTE-013	Lysophospholipid receptor antagonist
3384	-29.6	cp	BRD-K39670393	amthamine	Histamine receptor agonist
3374	-29.47	cp	BRD-K96720755	relcovaptan	Vasopressin receptor antagonist
3349	-28.98	cp	BRD-A36318220	necrostatin-1	RIPK inhibitor
3341	-28.91	cp	BRD-K09963420	saquinavir	HIV protease inhibitor
3336	-28.88	cp	BRD-K22503835	scriptaid	HDAC inhibitor
3328	-28.75	cp	BRD-K93095519	SJ-172550	MDM inhibitor
3326	-28.7	cp	BRD-K31553034	zibotentan	Endothelin receptor antagonist
3314	-28.54	cp	BRD-A39052811	mosapride	Serotonin receptor agonist
3312	-28.49	cp	BRD-K60174629	z-prolyl-prolinal	Prolyl endopeptidase inhibitor
3305	-28.31	cp	BRD-K96527333	dehydroisoandosterone	GABA receptor modulator
3304	-28.22	cp	BRD-K38197229	bumetanide	Solute carrier family member inhibitor
3285	-27.96	cp	BRD-A63667919	methylergometrine	Dopamine receptor antagonist
3270	-27.69	cp	BRD-K22385716	LY-303511	Casein kinase inhibitor
3268	-27.65	cp	BRD-K75699339	rizatriptan	Serotonin receptor agonist
3265	-27.6	cp	BRD-A35033682	eriodictyol	Cytochrome P450 inhibitor
3255	-27.48	cp	BRD-K98157055	SIB-1757	Glutamate receptor antagonist
3250	-27.4	cp	BRD-K20338176	cefaclor	Bacterial cell wall synthesis inhibitor
3248	-27.39	cp	BRD-K14920963	erythrosine	Coloring agent
3243	-27.27	cp	BRD-K48692744	NU-1025	PARP inhibitor
3231	-27.11	cp	BRD-K61323504	SB-225002	CC chemokine receptor antagonist
3226	-27	cp	BRD-A30437061	camptothecin	Topoisomerase inhibitor
3209	-26.73	cp	BRD-K16551401	PNU-22394	Serotonin receptor agonist
3206	-26.69	cp	BRD-K68392338	ZK-93426	Benzodiazepine receptor antagonist
3202	-26.57	cp	BRD-K56558538	ambroxol	Sodium channel blocker
3199	-26.47	cp	BRD-K97309399	thiothixene	Dopamine receptor antagonist
3182	-26.18	cp	BRD-K99749624	linifanib	PDGFR receptor inhibitor
3176	-26	cp	BRD-K37206356	rhamnetin	HDAC inhibitor
3174	-25.89	cp	BRD-K10176267	L-701252	Glutamate receptor antagonist
3144	-25.02	cp	BRD-A79465854	auranofin	NFkB pathway inhibitor
3110	-24.11	cp	BRD-K39915878	loxapine	Dopamine receptor antagonist
3101	-23.97	cp	BRD-A43940795	tetrahydropalmatine	Serotonin release inhibitor
3095	-23.82	cp	BRD-K96271548	coumaric-acid	Antioxidant
3092	-23.8	cp	BRD-K06593056	LE-135	Retinoid receptor agonist
3090	-23.73	cp	BRD-K67174588	toremifene	Estrogen receptor antagonist
3088	-23.66	cp	BRD-K79116891	proxymetacaine	Sodium channel blocker
3089	-23.66	cp	BRD-K28115081	apafant	Platelet activating factor receptor antagonist
3087	-23.65	cp	BRD-K70330367	amantadine	Glutamate receptor antagonist
3075	-23.48	cp	BRD-K90027355	spironolactone	Mineralocorticoid receptor antagonist
3072	-23.39	cp	BRD-K80315159	DPPE	Histamine receptor antagonist
3067	-23.25	cp	BRD-A06352508	SB-218078	CHK inhibitor
3035	-22.55	cp	BRD-K26134695	calpeptin	Calpain inhibitor
3034	-22.49	cp	BRD-K79404599	enzastaurin	PKC inhibitor
3030	-22.37	cp	BRD-A66927094	nemonapride	Dopamine receptor antagonist
3027	-22.26	cp	BRD-K45861246	azaperone	Dopamine receptor antagonist
3013	-21.86	cp	BRD-A35912562	pregnenolone	Glutamate receptor modulator
2999	-21.36	cp	BRD-K52911425	GDC-0941	PI3K inhibitor
2986	-21	cp	BRD-K75958195	pizotifen	Serotonin receptor antagonist
2983	-20.91	cp	BRD-A58157837	butabindide	Tripeptidyl peptidase inhibitor
2981	-20.84	cp	BRD-K76810206	nicergoline	Adrenergic receptor antagonist
2977	-20.57	cp	BRD-A75478957	PD-166793	Metalloproteinase inhibitor
2963	-20.16	cp	BRD-K13926615	vardenafil	Phosphodiesterase inhibitor
2955	-19.48	cp	BRD-K66874953	pifithrin-alpha	TP53 inhibitor
2947	-19.27	cp	BRD-A41304429	practolol	Adrenergic receptor antagonist
2944	-19.16	cp	BRD-A34817987	itraconazole	Cytochrome P450 inhibitor
2943	-19.08	cp	BRD-K82562631	tolmetin	Cyclooxygenase inhibitor
2942	-19.03	cp	BRD-A49160188	donepezil	Acetylcholinesterase inhibitor
2940	-18.97	cp	BRD-K85603128	resorcinol	Phosphodiesterase inhibitor
2939	-18.88	cp	BRD-K76205745	losartan	Angiotensin receptor antagonist
2932	-18.02	cp	BRD-K07888107	depudecin	HDAC inhibitor
2931	-18.01	cp	BRD-K60274257	dephostatin	Tyrosine phosphatase inhibitor
2924	-17.31	cp	BRD-K60762818	desipramine	Tricyclic antidepressant
2922	-17.13	cp	BRD-K89375097	pirenzepine	Acetylcholine receptor antagonist
2915	-15.82	cp	BRD-A21858158	praziquantel	Anthelmintic
2913	-15.23	cp	BRD-K97158071	droperidol	Dopamine receptor antagonist
2911	-15.08	cp	BRD-A64092382	mexiletine	Sodium channel blocker
2910	-14.78	cp	BRD-K67847053	guanabenz	Adrenergic receptor agonist
2909	-14.62	cp	BRD-K04833372	GSK-1904529A	IGF-1 inhibitor
2905	-13.89	cp	BRD-K86301799	dipyridamole	Phosphodiesterase inhibitor
2904	-13.81	cp	BRD-K59058766	chlorprothixene	Dopamine receptor antagonist
2903	-13.59	cp	BRD-K60770992	pergolide	Dopamine receptor agonist
2902	-13.51	cp	BRD-K36009368	NNC-63-0532	Opioid receptor agonist
2901	-13.21	cp	BRD-A93206962	L-755507	Adrenergic receptor agonist
2898	-13	cp	BRD-K55191674	benzylpenicillin	Penicillin binding protein inhibitor
2896	-12.58	cp	BRD-A57382968	piroxicam	Cyclooxygenase inhibitor
2895	-12.4	cp	BRD-A41451487	PK-11195	Benzodiazepine receptor antagonist
2893	-11.86	cp	BRD-A41519720	ezetimibe	Niemann-Pick C1-like 1 protein antagonist
2892	-11.66	cp	BRD-A89175223	bisoprolol	Adrenergic receptor antagonist
2889	-10.02	cp	BRD-K06712146	YM-90709	IL5 inhibitor
2887	-8.66	cp	BRD-A74667430	etodolac	Cyclooxygenase inhibitor
2885	-7.04	cp	BRD-A97104540	fenoterol	Adrenergic receptor agonist
2884	-6.87	cp	BRD-K46384212	o-3M3FBS	phospholipase activator
2883	-6.72	cp	BRD-M45964048	verteporfin	Photosensitizing agent
2879	4.98	cp	BRD-A16694057	bisphenol-a	PPAR receptor antagonist
2878	8.91	cp	BRD-K51662849	ilomastat	Matrix metalloprotease inhibitor
2877	11.28	cp	BRD-K14221570	benzopurpurin-4b	HIV entry inhibitor
2876	11.53	cp	BRD-K09635314	M-3M3FBS	phospholipase activator
2875	11.63	cp	BRD-A72703248	SKF-96365	Calcium channel blocker
2874	11.65	cp	BRD-K70327191	benzoxiquine	Anti-infective
2873	12.23	cp	BRD-K23383398	T-0901317	LXR agonist
2872	12.25	cp	BRD-K92000912	AM-251	Cannabinoid receptor antagonist
2871	12.83	cp	BRD-K53220666	trimetozine	Sedative
2870	13.37	cp	BRD-K19227686	phenolphthalein	Indicator dye
2869	13.43	cp	BRD-K56957086	dacinostat	HDAC inhibitor
2868	13.53	cp	BRD-K13819402	desoxypeganine	Acetylcholinesterase inhibitor
2867	13.77	cp	BRD-K38323065	phenacetin	Cyclooxygenase inhibitor
2865	13.99	cp	BRD-K30867024	SB-216641	Serotonin receptor antagonist
2864	14.48	cp	BRD-A31204924	mitotane	Antineoplastic
2863	14.7	cp	BRD-K46317332	proadifen	Nitric oxide synthase inhibitor
2862	15	cp	BRD-K29458283	chlorambucil	DNA inhibitor
2861	15.45	cp	BRD-K10974103	diloxanide	Protein synthesis inhibitor
2859	15.95	cp	BRD-K68437527	EMF-bca1-60	caspase inhibitor
2857	16.82	cp	BRD-K19136521	indirubin	CDK inhibitor
2855	17.06	cp	BRD-K68507560	dicycloverine	Acetylcholine receptor antagonist
2854	17.41	cp	BRD-A09094913	strychnine	Acetylcholine receptor antagonist
2852	17.71	cp	BRD-A80017228	bendroflumethiazide	Sodium/potassium/chloride transporter inhibitor
2849	18.66	cp	BRD-K94920105	DR-2313	PARP inhibitor
2848	18.7	cp	BRD-K00603606	ticlopidine	Purinergic receptor antagonist
2845	19.34	cp	BRD-A06352418	terfenadine	Histamine receptor antagonist
2843	19.47	cp	BRD-A70649075	sulconazole	Sterol demethylase inhibitor
2840	19.86	cp	BRD-K68867920	quetiapine	Dopamine receptor antagonist
2837	20.39	cp	BRD-K21450440	benzthiazide	Carbonic anhydrase inhibitor
2833	20.64	cp	BRD-A42759514	ornidazole	Antiprotozoal
2822	21.59	cp	BRD-K35723520	darinaparsin	Apoptosis stimulant
2820	21.73	cp	BRD-K32830106	guanfacine	Adrenergic receptor agonist
2818	22.11	cp	BRD-A93424738	dexamethasone	Glucocorticoid receptor agonist
2816	22.22	cp	BRD-K51805276	temefos	Cholinesterase inhibitor
2812	22.52	cp	BRD-K21667562	AM-404	Cyclooxygenase inhibitor
2811	22.74	cp	BRD-K67439147	SIB-1893	Glutamate receptor antagonist
2809	22.91	cp	BRD-K45296539	ZD-7114	Adrenergic receptor agonist
2806	23.5	cp	BRD-K54759182	dosulepin	Norepinephrine reuptake inhibitor
2794	24.25	cp	BRD-K88611939	aniracetam	Glutamate receptor agonist
2788	24.62	cp	BRD-K28453807	nitrocaramiphen	Cholinergic receptor antagonist
2786	24.67	cp	BRD-K93461745	buspirone	Serotonin receptor agonist
2785	24.81	cp	BRD-K89839824	raltitrexed	Thymidylate synthase inhibitor
2784	24.84	cp	BRD-K41731458	triclosan	Enoyl-[acyl-carrier-protein] reductase [NADH] inhibitor
2782	24.98	cp	BRD-K68103045	CGS-20625	Benzodiazepine receptor agonist
2776	25.78	cp	BRD-K32164935	tolazamide	ATP channel blocker
2773	26.02	cp	BRD-K61401890	deguelin	NADH-ubiquinone oxidoreductase (Complex I) inhibitor
2772	26.09	cp	BRD-A29426959	carbinoxamine	Histamine receptor antagonist
2764	26.88	cp	BRD-K70301876	escitalopram	Selective serotonin reuptake inhibitor (SSRI)
2758	27.04	cp	BRD-K27665173	D-64406	PDGFR receptor inhibitor
2757	27.11	cp	BRD-A29734509	disopyramide	Sodium channel blocker
2751	27.44	cp	BRD-A62071884	siguazodan	Phosphodiesterase inhibitor
2744	27.86	cp	BRD-K92428153	mycophenolate-mofetil	Dehydrogenase inhibitor
2743	27.88	cp	BRD-K93280214	gabazine	GABA receptor antagonist
2738	28.09	cp	BRD-K96144918	mead-acid	KPL-1 tumor suppressor
2737	28.12	cp	BRD-A81177136	KN-62	Calcium-calmodulin dependent protein kinase inhibitor
2735	28.2	cp	BRD-K74913225	brinzolamide	Carbonic anhydrase inhibitor
2736	28.2	cp	BRD-K15868788	SDZ-205-557	Serotonin receptor antagonist
2732	28.32	cp	BRD-K77677632	SB-200646	Serotonin receptor antagonist
2727	28.54	cp	BRD-K16485616	mocetinostat	HDAC inhibitor
2719	29.36	cp	BRD-K11540476	EMF-BCA1-64	Caspase inhibitor
2698	30.22	cp	BRD-A95096829	PNU-96415E	Dopamine receptor antagonist
2697	30.24	cp	BRD-K77947974	fluspirilene	Dopamine receptor antagonist
2689	30.62	cp	BRD-K77771411	moxonidine	Imidazoline receptor agonist
2682	30.88	cp	BRD-K63874012	thioperamide	Histamine receptor antagonist
2676	31.29	cp	BRD-K26521938	dinoprostone	Prostanoid receptor agonist
2674	31.39	cp	BRD-A80502530	cinobufagin	ATPase inhibitor
2663	31.73	cp	BRD-K76064317	tyrphostin-AG-1296	FLT3 inhibitor
2658	31.83	cp	BRD-K10860596	granisetron	Serotonin receptor antagonist
2647	32.19	cp	BRD-K38055836	etamivan	Respiratory stimulant
2645	32.2	cp	BRD-K26573499	DMAB-anabaseine	Adrenergic receptor agonist
2642	32.27	cp	BRD-K33453211	levocabastine	Histamine receptor antagonist
2641	32.28	cp	BRD-M86331534	pyrvinium-pamoate	AKT inhibitor
2637	32.52	cp	BRD-A03216249	mepivacaine	Potassium channel blocker
2630	32.72	cp	BRD-A16332958	modafinil	Adrenergic receptor agonist
2628	32.78	cp	BRD-A52193669	withaferin-a	IKK inhibitor
2629	32.78	cp	BRD-K28912512	nicotinamide	Protein synthesis stimulant
2621	33.1	cp	BRD-K10042277	desmethylclozapine	Acetylcholine receptor agonist
2613	33.34	cp	BRD-K20482099	rutin	Antioxidant
2607	33.41	cp	BRD-K84639753	safinamide	Dopamine uptake inhibitor
2606	33.44	cp	BRD-K28428262	brivanib	FGFR inhibitor
2603	33.48	cp	BRD-A01593789	chlormadinone	5-alpha reductase inhibitor
2602	33.5	cp	BRD-K39987650	bisacodyl	Laxative
2601	33.52	cp	BRD-K86958018	olvanil	TRPV agonist
2600	33.58	cp	BRD-K95676198	JAK3-inhibitor-V	JAK inhibitor
2599	33.6	cp	BRD-K63915849	AS-604850	PI3K inhibitor
2597	33.7	cp	BRD-K70281171	U-99194	Dopamine receptor antagonist
2593	33.79	cp	BRD-K52394958	GR-159897	Tachykinin antagonist
2589	33.87	cp	BRD-K42452249	EO-1428	p38 MAPK inhibitor
2588	33.95	cp	BRD-K46212057	voriconazole	Cytochrome P450 inhibitor
2587	34.05	cp	BRD-U82589721	HG-5-113-01	Protein kinase inhibitor
2586	34.06	cp	BRD-K36864847	BD-1047	Adrenergic receptor antagonist
2582	34.26	cp	BRD-K03816923	rottlerin	MAP kinase inhibitor
2578	34.35	cp	BRD-K05673000	dicloxacillin	Bacterial cell wall synthesis inhibitor
2577	34.37	cp	BRD-A96897502	U-74389F	Lipid peroxidase inhibitor
2575	34.51	cp	BRD-K65417056	meprylcaine	Local anesthetic
2574	34.57	cp	BRD-K18799075	BAY-59-3074	Cannabinoid receptor partial agonist
2568	34.69	cp	BRD-K36153907	KU-C103885	Cystic fibrosis transmembrane conductance regulator inhibitor
2567	34.7	cp	BRD-A53576514	orphenadrine	Acetylcholine receptor antagonist
2566	34.71	cp	BRD-K53665955	MK-5108	Aurora kinase inhibitor
2563	34.77	cp	BRD-K84996949	sinensetin	Cyclooxygenase inhibitor
2558	34.91	cp	BRD-A44780397	mifepristone	Glucocorticoid receptor antagonist
2559	34.91	cp	BRD-A72758037	asiatic-acid	Apoptosis stimulant
2556	34.93	cp	BRD-K33211335	dextromethorphan	Glutamate receptor antagonist
2554	34.95	cp	BRD-K93658967	aloisine	CDK inhibitor
2541	35.28	cp	BRD-K73999723	telmisartan	Angiotensin receptor antagonist
2539	35.33	cp	BRD-A45499626	UBP-302	Glutamate receptor antagonist
2536	35.4	cp	BRD-K13514097	everolimus	MTOR inhibitor
2533	35.42	cp	BRD-K25504083	cytochalasin-d	Actin polymerization inhibitor
2530	35.53	cp	BRD-K06854232	AM-580	Retinoid receptor agonist
2520	35.66	cp	BRD-A06390036	hydroquinidine	Antiarrhythmic
2510	35.9	cp	BRD-K39111395	BCL2-inhibitor	BCL inhibitor
2509	35.92	cp	BRD-K89046952	ciclacillin	Bacterial cell wall synthesis inhibitor
2507	36.06	cp	BRD-K17868609	BRL-54443	Serotonin receptor agonist
2503	36.11	cp	BRD-K42221274	NNC-711	GAT inhibitor
2502	36.12	cp	BRD-A31575449	CGP-20712	Adrenergic receptor antagonist
2500	36.2	cp	BRD-K59597909	phenothiazine	Dopamine receptor antagonist
2496	36.42	cp	BRD-K25079130	avrainvillamide-analog-4	nucleophosmin inhibitor
2492	36.54	cp	BRD-K29359156	ebselen	H+/K+-ATPase inhibitor
2493	36.54	cp	BRD-K40892394	AR-C133057XX	Nitric oxide synthase inhibitor
2485	36.94	cp	BRD-K17415526	tyrphostin-AG-835	Protein tyrosine kinase inhibitor
2484	36.97	cp	BRD-K16195444	oxymetazoline	Adrenergic receptor agonist
2477	37.15	cp	BRD-A49370193	RO-60-0175	Serotonin receptor agonist
2476	37.19	cp	BRD-K01567962	pyrazolanthrone	JNK inhibitor
2471	37.28	cp	BRD-K92678294	irilin-a	Isoflavone
2470	37.38	cp	BRD-K52459643	prostaglandin-e1	Prostanoid receptor agonist
2466	37.46	cp	BRD-A22707317	SB-205384	GABA receptor modulator
2463	37.52	cp	BRD-K04887706	AKT-inhibitor-1-2	AKT inhibitor
2462	37.59	cp	BRD-K79131256	albendazole	Anthelmintic
2456	37.74	cp	BRD-K80725821	RS-16566	Serotonin receptor antagonist
2453	37.78	cp	BRD-K28137194	loreclezole	GABA receptor agonist
2449	37.84	cp	BRD-K50660797	epicatechin	Bacterial DNA gyrase inhibitor
2448	37.87	cp	BRD-K00234327	RU-24969	Serotonin receptor agonist
2439	38.08	cp	BRD-A89672324	CGP-55845	GABA receptor antagonist
2437	38.11	cp	BRD-A04327189	synephrine	Adrenergic receptor agonist
2434	38.28	cp	BRD-A97701745	pindolol	Adrenergic receptor antagonist
2428	38.42	cp	BRD-K92778217	mefenamic-acid	Cyclooxygenase inhibitor
2426	38.49	cp	BRD-K40619305	larixinic-acid	Compound that interacts with metal centers
2424	38.52	cp	BRD-K23922020	arecaidine	Acetylcholine receptor agonist
2423	38.58	cp	BRD-K47693913	evoxine	Furoquinoline alkaloid
2420	38.66	cp	BRD-K86465814	HO-013	PPAR receptor agonist
2416	38.82	cp	BRD-K41996876	tyrphostin-1	EGFR inhibitor
2414	38.83	cp	BRD-K00675675	CL-82198	Metalloproteinase inhibitor
2405	39.15	cp	BRD-A10355991	norketamine	Glutamate receptor antagonist
2398	39.33	cp	BRD-K12867552	THM-I-94	HDAC inhibitor
2399	39.33	cp	BRD-K39823328	VU-0366037-2	Glutamate receptor modulator
2397	39.36	cp	BRD-K29673530	hypericin	Tyrosine kinase inhibitor
2391	39.57	cp	BRD-A41692738	TGX-221	PI3K inhibitor
2389	39.59	cp	BRD-A22256192	terazosin	Adrenergic receptor antagonist
2388	39.64	cp	BRD-A82656074	naltrindole	Opioid receptor antagonist
2381	39.75	cp	BRD-K00959089	thenoyltrifluoroacetone	Chelating agent
2379	39.76	cp	BRD-K08619574	thioproperazine	Dopamine receptor antagonist
2376	39.81	cp	BRD-K88625236	nonoxynol-9	Membrane integrity inhibitor
2373	39.86	cp	BRD-K37792168	denbufylline	Phosphodiesterase inhibitor
2374	39.86	cp	BRD-K66019333	oxantel	Anthelmintic
2370	39.92	cp	BRD-K79145749	dibenzepin	Norepinephrine reuptake inhibitor
2365	40.05	cp	BRD-A35338386	NECA	Adenosine receptor agonist
2363	40.08	cp	BRD-K72024482	MRS-1754	Adenosine receptor antagonist
2362	40.12	cp	BRD-K32906660	bis-tyrphostin	EGFR inhibitor
2360	40.21	cp	BRD-K82865713	prostaglandin-b2	cAMP inhibitor
2359	40.23	cp	BRD-A67862938	naftidrofuryl	Adrenergic receptor antagonist
2358	40.25	cp	BRD-K85119730	tolbutamide	ATP channel blocker
2355	40.29	cp	BRD-K90789829	nefazodone	Adrenergic inhibitor
2352	40.35	cp	BRD-K98684188	GSK-0660	PPAR receptor antagonist
2346	40.58	cp	BRD-A45889380	mepacrine	Cytokine production inhibitor
2342	40.65	cp	BRD-K08806317	timolol	Adrenergic receptor antagonist
2339	40.73	cp	BRD-A87606379	nadolol	Adrenergic receptor antagonist
2334	40.84	cp	BRD-K80725632	lavendustin-c	EGFR inhibitor
2331	40.89	cp	BRD-K94832621	Y-134	Estrogen receptor antagonist
2325	41.01	cp	BRD-K09436313	prostaglandin	Prostanoid receptor antagonist
2324	41.02	cp	BRD-K59037100	oxybenzone	Lipase inhibitor
2321	41.13	cp	BRD-K97061094	azacyclonol	Histamine receptor antagonist
2318	41.3	cp	BRD-A14208071	oxyphenonium	Cholinergic receptor antagonist
2317	41.32	cp	BRD-K45401373	betulinic-acid	Apoptosis stimulant
2312	41.48	cp	BRD-K60511616	pravastatin	HMGCR inhibitor
2308	41.66	cp	BRD-K01779529	fluoropyruvate	Pyruvate dehydrogenase kinase inhibitor
2303	41.74	cp	BRD-K08996725	zolantidine	Histamine receptor antagonist
2298	41.88	cp	BRD-K76775527	nimesulide	Cyclooxygenase inhibitor
2291	42.11	cp	BRD-A19053259	pseudopelletierine	Anthelmintic
2290	42.12	cp	BRD-U44700465	HG-5-88-01	Protein kinase inhibitor
2287	42.19	cp	BRD-A56359832	zileuton	Leukotriene inhibitor
2286	42.23	cp	BRD-A39646320	HC-toxin	HDAC inhibitor
2284	42.28	cp	BRD-K28667196	fillalbin	Increases arterial blood pressure
2278	42.42	cp	BRD-K65786282	CGP-7930	GABA receptor modulator
2275	42.46	cp	BRD-A32164164	methyllycaconitine	Acetylcholine receptor antagonist
2273	42.56	cp	BRD-K29555132	arachidonamide	Cannabinoid receptor agonist
2272	42.58	cp	BRD-K17349619	HLI-373	MDM inhibitor
2269	42.6	cp	BRD-K85383046	IAA-94	Chloride channel blocker
2264	42.66	cp	BRD-K27871032	lysergol	Ergoline alkaloid
2260	42.77	cp	BRD-A49358627	ciprofibrate	PPAR receptor agonist
2258	42.89	cp	BRD-K84175871	pseudoephedrine	Adrenergic receptor agonist
2254	42.94	cp	BRD-K93460210	lamotrigine	Serotonin receptor antagonist
2255	42.94	cp	BRD-K59962020	CHEMBL-374350	NFkB pathway inhibitor
2251	43.04	cp	BRD-K25875056	SC-9	Protein tyrosine kinase activator
2250	43.05	cp	BRD-K24201553	SB-269970	Serotonin receptor antagonist
2248	43.08	cp	BRD-K97509413	coumestrol	Estrogen receptor agonist
2243	43.15	cp	BRD-K94080537	diethyltoluamide	DEET activator of fly antenna ionotropic receptor IR40a
2244	43.15	cp	BRD-A14798026	mestranol	Estrogen receptor agonist
2240	43.26	cp	BRD-A97479839	piperidolate	Acetylcholine receptor antagonist
2237	43.31	cp	BRD-A43974499	reboxetine	Adrenergic receptor antagonist
2232	43.37	cp	BRD-K66956375	oleoylethanolamide	Cannabinoid receptor agonist
2221	43.55	cp	BRD-K27351809	nomegestrol	Progesterone receptor agonist
2219	43.62	cp	BRD-K71534238	GW-9508	Free fatty acid receptor agonist
2215	43.73	cp	BRD-K74733595	APHA-compound-8	HDAC inhibitor
2210	43.85	cp	BRD-A59808129	guggulsterone	Cholesterol inhibitor
2206	43.97	cp	BRD-A19661776	mianserin	Serotonin receptor antagonist
2203	43.98	cp	BRD-K36638830	anabasine	Acetylcholine receptor agonist
2197	44.16	cp	BRD-A83326220	brazilin	Nitric oxide production inhibitor
2193	44.33	cp	BRD-K17896185	FIT	Opioid receptor agonist
2191	44.41	cp	BRD-K97118047	4,5,6,7-tetrabromobenzotriazole	Casein kinase inhibitor
2182	44.64	cp	BRD-K63784565	BRD-K63784565	Topoisomerase inhibitor
2180	44.68	cp	BRD-K73109821	diazoxide	Potassium channel activator
2176	44.82	cp	BRD-K68620903	dydrogesterone	Progesterone receptor agonist
2175	44.85	cp	BRD-K08287586	butylparaben	DNA synthesis inhibitor
2174	44.86	cp	BRD-K50135270	GBR-12935	Dopamine uptake inhibitor
2171	44.93	cp	BRD-A12016240	LY-278584	Serotonin receptor antagonist
2168	44.97	cp	BRD-K68190965	GR-46611	Serotonin receptor agonist
2164	45.12	cp	BRD-K31054881	BMY-7378	Adrenergic receptor antagonist
2162	45.26	cp	BRD-K10177585	PSB-11	Adenosine receptor antagonist
2158	45.32	cp	BRD-K64994968	progesterone	Progesterone receptor agonist
2148	45.51	cp	BRD-K64402243	ivachtin	Caspase inhibitor
2145	45.56	cp	BRD-K68095457	palmitoylethanolamide	Cannabinoid receptor agonist
2141	45.66	cp	BRD-A99411506	esculin	Antioxidant
2142	45.66	cp	BRD-A38747044	KU-14R	Imidazoline receptor ligand
2137	45.7	cp	BRD-K97181089	amiloride	Sodium channel blocker
2133	45.79	cp	BRD-K64157027	ZD-2079	Adrenergic receptor agonist
2128	45.83	cp	BRD-A75517195	thiazolopyrimidine	CDC inhibitor
2127	45.85	cp	BRD-K01624546	docosatrienoic-acid	LTB4 inhibitor
2123	45.91	cp	BRD-A29082194	gitoxigenin	ATPase inhibitor
2112	46.13	cp	BRD-A59174698	ritodrine	Adrenergic receptor agonist
2110	46.16	cp	BRD-A38898897	GW-311616	Leukocyte elastase inhibitor
2106	46.18	cp	BRD-A31801025	formestane	Aromatase inhibitor
2103	46.25	cp	BRD-K77641333	naphazoline	Adrenergic receptor agonist
2100	46.35	cp	BRD-K62200014	anagrelide	Phosphodiesterase inhibitor
2098	46.39	cp	BRD-A32161980	carbetocin	Oxytocin receptor agonist
2095	46.48	cp	BRD-K35629949	SR-27897	CCK receptor antagonist
2093	46.49	cp	BRD-K32412559	morphothebaine	Adrenergic receptor antagonist
2090	46.54	cp	BRD-K87048468	RS-102221	Serotonin receptor antagonist
2083	46.67	cp	BRD-K70241288	L-692585	Growth hormone releasing peptide ligand agonist
2081	46.69	cp	BRD-A67748489	K3644	Kinesin-like spindle protein inhibitor
2072	47.01	cp	BRD-K70881766	solanine	Acetylcholinesterase inhibitor
2073	47.01	cp	BRD-K14643723	4-(2-Amino-ethyl)-benzenesulfonamide	carbonic anhydrase inhibitor
2064	47.35	cp	BRD-K68246049	TTNPB	Retinoid receptor agonist
2061	47.54	cp	BRD-K79353516	indolophenanthridine	CALY activator
2053	47.66	cp	BRD-K71731651	PNU-120596	Acetylcholine receptor agonist
2050	47.71	cp	BRD-K45479396	BP-554	Serotonin receptor agonist
2047	47.76	cp	BRD-A29289453	PCA-4248	Platelet activating factor receptor antagonist
2044	47.82	cp	BRD-K81209512	AG-494	EGFR inhibitor
2036	48.06	cp	BRD-A09467419	mebeverine	Acetylcholine receptor antagonist
2033	48.35	cp	BRD-A02710418	meptazinol	Opioid receptor agonist
2027	48.56	cp	BRD-A80641450	FR-139317	Endothelin receptor antagonist
2025	48.71	cp	BRD-A20589515	dihydroxyphenylglycine	Glutamate receptor agonist
2022	48.82	cp	BRD-A45498368	WYE-125132	MTOR inhibitor
2019	48.86	cp	BRD-K63089472	farnesylthioacetic-acid	Inhibitor of methyl esterification of farnesylated proteins
2018	48.87	cp	BRD-K52172416	anastrozole	Aromatase inhibitor
2017	48.91	cp	BRD-K45542189	diethylcarbamazine	Lipoxygenase inhibitor
2016	48.93	cp	BRD-A87479750	tenidap	Cyclooxygenase inhibitor
2014	48.97	cp	BRD-K53972329	ruxolitinib	JAK inhibitor
1999	49.33	cp	BRD-K23566484	nilutamide	Androgen receptor antagonist
1996	49.41	cp	BRD-K11663430	pyroxamide	HDAC inhibitor
1990	49.64	cp	BRD-K11158509	tyrphostin-B44	EGFR inhibitor
1989	49.76	cp	BRD-K83322645	L-693403	Sigma receptor agonist
1988	49.78	cp	BRD-K81876028	CP-93129	Serotonin receptor agonist
1987	49.79	cp	BRD-K32610195	androstenedione	Cytochrome P450 inhibitor
1986	49.82	cp	BRD-K40578143	GR-79236	Adenosine receptor agonist
1985	49.96	cp	BRD-A00267231	hemado	Adenosine receptor agonist
1984	49.98	cp	BRD-K18757346	U-46619	Thromboxane receptor agonist
1973	50.24	cp	BRD-A06726973	dibutyrylcyclic-gmp	cGMP analog
1972	50.25	cp	BRD-K00615600	AG-14361	PARP inhibitor
1969	50.28	cp	BRD-K63979671	etifenin	Compound used in hepatobiliary scans of the liver
1970	50.28	cp	BRD-A68723818	brompheniramine	Histamine receptor antagonist
1967	50.29	cp	BRD-K13566078	BMS-345541	IKK inhibitor
1961	50.36	cp	BRD-K11717138	benzbromarone	Chloride channel blocker
1953	50.5	cp	BRD-K49890030	gavestinel	Glutamate receptor antagonist
1951	50.52	cp	BRD-A35623999	CGP-37157	L-type calcium channel blocker
1948	50.61	cp	BRD-K04010869	prostaglandin-a1	HSP inducer
1935	51.03	cp	BRD-A39290993	cyproterone	Androgen receptor antagonist
1932	51.07	cp	BRD-K04111260	raclopride	Dopamine receptor antagonist
1928	51.19	cp	BRD-K04185004	oxybuprocaine	Local anesthetic
1919	51.53	cp	BRD-K18905250	ST-91	Adrenergic receptor agonist
1908	51.65	cp	BRD-K57926513	tyrphostin-AG-1295	PDGFR receptor inhibitor
1902	51.76	cp	BRD-K68143200	SA-792541	CDC inhibitor
1898	51.8	cp	BRD-K96084870	DMBI	PDGFR receptor inhibitor
1895	51.84	cp	BRD-A29437505	RWJ-21757	TLR agonist
1893	51.87	cp	BRD-A08187463	racecadotril	Enkephalinase inhibitor
1894	51.87	cp	BRD-K32107296	temozolomide	DNA alkylating agent
1889	51.99	cp	BRD-A92177080	betamethasone	Glucocorticoid receptor agonist
1888	52.06	cp	BRD-K09397065	SR-57227A	Serotonin receptor agonist
1883	52.15	cp	BRD-A50675702	fipronil	GABA gated chloride channel blocker
1882	52.19	cp	BRD-A62025033	temsirolimus	MTOR inhibitor
1880	52.21	cp	BRD-K62206109	VUF-5681	Histamine receptor antagonist
1878	52.33	cp	BRD-K59650319	YM-298198	Glutamate receptor antagonist
1875	52.37	cp	BRD-K04430056	7-nitroindazole	nitric oxide synthase inhibitor
1873	52.46	cp	BRD-K68341547	W-9	Calmodulin antagonist
1871	52.57	cp	BRD-K68065987	MK-2206	AKT inhibitor
1866	52.67	cp	BRD-A27887842	prednisolone	Glucocorticoid receptor agonist
1860	52.79	cp	BRD-K92758126	gibberellic-acid	NFkB pathway inhibitor
1855	52.99	cp	BRD-K19360254	ergocornine	Dopamine receptor agonist
1853	53.01	cp	BRD-K91243525	SR-142948	Neurotensin receptor antagonist
1854	53.01	cp	BRD-K89162000	tandutinib	FLT3 inhibitor
1850	53.08	cp	BRD-K39965020	doconexent	PPAR receptor agonist
1845	53.27	cp	BRD-K81528515	nilotinib	ABL inhibitor
1844	53.29	cp	BRD-K28120222	parthenolide	NFkB pathway inhibitor
1831	53.58	cp	BRD-K05926469	lenalidomide	Antineoplastic
1830	53.62	cp	BRD-A35511923	L-803087	Somatostatin receptor agonist
1829	53.63	cp	BRD-K56343971	vemurafenib	RAF inhibitor
1823	53.86	cp	BRD-A31007383	SDZ-WAG-994	Adenosine receptor agonist
1815	54.04	cp	BRD-K59332007	linopirdine	Potassium channel blocker
1814	54.06	cp	BRD-A03816571	CP-55940	Cannabinoid receptor agonist
1811	54.08	cp	BRD-K54790157	trioxsalen	DNA synthesis inhibitor
1807	54.22	cp	BRD-K53913732	SB-408124	Orexin receptor antagonist
1799	54.34	cp	BRD-K37846922	3,3'-diindolylmethane	CHK inhibitor
1798	54.35	cp	BRD-K85606544	neratinib	EGFR inhibitor
1797	54.36	cp	BRD-K34014345	naproxol	Anti-inflammatory
1792	54.48	cp	BRD-A75402480	desoxycorticosterone	Mineralocorticoid receptor agonist
1786	54.59	cp	BRD-K07220430	cinnarizine	Calcium channel blocker
1781	54.82	cp	BRD-A63836183	PD-123319	Angiotensin receptor antagonist
1779	54.83	cp	BRD-A49734948	foliosidine	Plant alkaloid
1773	55.1	cp	BRD-A06784547	MRS-1334	Adenosine receptor antagonist
1767	55.17	cp	BRD-K53561341	KIN001-220	Aurora kinase inhibitor
1764	55.22	cp	BRD-A62890442	3-methyl-GABA	GABA aminotransferase activator
1758	55.43	cp	BRD-K95202259	ML-3163	p38 MAPK inhibitor
1757	55.44	cp	BRD-A54029483	IRL-2500	Endothelin receptor antagonist
1751	55.71	cp	BRD-A40639672	ketorolac	Cyclooxygenase inhibitor
1747	55.79	cp	BRD-K71430621	clobenpropit	Histamine receptor antagonist
1745	55.81	cp	BRD-A99449986	MT-21	Caspase activator
1743	55.87	cp	BRD-A30815329	felodipine	Calcium channel blocker
1741	56.03	cp	BRD-K78599730	manumycin-a	Farnesyltransferase inhibitor
1738	56.12	cp	BRD-A79981887	midodrine	Adrenergic receptor agonist
1733	56.38	cp	BRD-A23683907	NAS-181	Serotonin receptor antagonist
1727	56.8	cp	BRD-K30697463	desoximetasone	Glucocorticoid receptor agonist
1723	56.83	cp	BRD-K56450366	NSC-94258	Antineoplastic
1722	56.88	cp	BRD-A27489425	rolitetracycline	Bacterial 30S ribosomal subunit inhibitor
1718	57.07	cp	BRD-K43245338	MDL-28170	Calpain inhibitor
1711	57.31	cp	BRD-K08417745	SID-26681509	Cathepsin inhibitor
1707	57.38	cp	BRD-K28761384	zuclopenthixol	Dopamine receptor antagonist
1705	57.44	cp	BRD-K08115555	tyrphostin-AG-1288	TNF production inhibitor
1704	57.47	cp	BRD-U94846492	quinine	Hemozoin biocrystallization inhibitor
1699	57.69	cp	BRD-K68264559	brimonidine	Adrenergic receptor agonist
1693	57.81	cp	BRD-A53131506	epitestosterone	Inactive testosterone analog
1688	57.88	cp	BRD-K64614248	salicin	Anti-inflammatory
1684	57.96	cp	BRD-A30590053	MR-16728	Acetylcholine release enhancer
1682	58	cp	BRD-K46469693	SCH-442416	Adenosine receptor antagonist
1681	58.06	cp	BRD-K34608650	BRD-K34608650	Cannabinoid receptor agonist
1679	58.14	cp	BRD-K37080523	isoreserpine	Vesicular monoamine transporter inhibitor
1675	58.22	cp	BRD-K22631935	neurodazine	Neurogenesis of non-pluripotent C2C12 myoblast inducer
1664	58.5	cp	BRD-K77286328	reversine	Aurora kinase inhibitor
1659	58.74	cp	BRD-K93331255	lypressin	Vasopressin receptor agonist
1655	58.84	cp	BRD-K56064827	EI-273	PKC inhibitor
1654	58.85	cp	BRD-K20197062	SA-94315	Caspase inhibitor
1653	58.87	cp	BRD-K50720187	flupirtine	Glutamate receptor antagonist
1647	59	cp	BRD-K73589491	nizatidine	Histamine receptor antagonist
1633	59.37	cp	BRD-K26160755	RS-45041-190	Imidazoline receptor agonist
1632	59.42	cp	BRD-K82983861	GW-0742	PPAR receptor agonist
1621	59.67	cp	BRD-K20287671	SU-4312	PDGFR receptor inhibitor
1622	59.67	cp	BRD-K87510569	RS-504393	CC chemokine receptor antagonist
1615	59.83	cp	BRD-K70511574	sunitinib	PLK inhibitor
1610	59.92	cp	BRD-K66707493	lawsone	Coloring agent
1608	59.95	cp	BRD-K33818169	GW-3965	LXR agonist
1606	59.97	cp	BRD-A56245458	reichstein	Androgen receptor antagonist
1605	59.99	cp	BRD-K36324071	NF-449	Purinergic receptor antagonist
1604	60.03	cp	BRD-K49328571	dasatinib	BCR-ABL kinase inhibitor
1603	60.06	cp	BRD-A51829654	BRL-15572	Serotonin receptor antagonist
1602	60.08	cp	BRD-A92537424	danazol	Estrogen receptor antagonist
1596	60.35	cp	BRD-K07762753	aminopurvalanol-a	Tyrosine kinase inhibitor
1595	60.39	cp	BRD-K23623876	decafluorobutane	Contrast agent
1592	60.62	cp	BRD-K64881305	ispinesib	Kinesin-like spindle protein inhibitor
1590	60.67	cp	BRD-K20285085	fostamatinib	SYK inhibitor
1587	60.7	cp	BRD-K86727142	embelin	HCV inhibitor
1588	60.7	cp	BRD-K59184148	SB-216763	Glycogen synthase kinase inhibitor
1583	60.81	cp	BRD-K79930101	GW-583340	EGFR inhibitor
1576	60.97	cp	BRD-K08252256	diclofenac	Cyclooxygenase inhibitor
1569	61.12	cp	BRD-K31471398	dihydrexidine	Dopamine receptor agonist
1568	61.14	cp	BRD-A34806832	proscillaridin	ATPase inhibitor
1566	61.17	cp	BRD-K54411430	robustic-acid	cAMP inhibitor
1564	61.21	cp	BRD-K08502430	angiogenesis-inhibitor	Angiogenesis inhibitor
1557	61.37	cp	BRD-A14574269	UB-165	Acetylcholine receptor agonist
1551	61.58	cp	BRD-K79254416	decitabine	DNA methyltransferase inhibitor
1545	61.71	cp	BRD-K63792901	arecaidine	Acetylcholine receptor agonist
1538	61.92	cp	BRD-K99291625	SB-203580	p38 MAPK inhibitor
1525	62.28	cp	BRD-A13807286	HA-14-1	BCL inhibitor
1521	62.44	cp	BRD-A90131694	alclometasone	Glucocorticoid receptor agonist
1518	62.46	cp	BRD-K23335153	AMN-082	Glutamate receptor modulator
1513	62.55	cp	BRD-K64670467	JNJ-16259685	Glutamate receptor antagonist
1511	62.6	cp	BRD-K81418486	vorinostat	HDAC inhibitor
1506	62.74	cp	BRD-K64451768	GANT-58	GLI antagonist
1504	62.75	cp	BRD-K60298136	ITE	Aryl hydrocarbon receptor agonist
1500	62.98	cp	BRD-K15025317	BAY-11-7821	NFkB pathway inhibitor
1498	63.02	cp	BRD-K83837640	JNJ-26854165	HDAC inhibitor
1497	63.07	cp	BRD-K78278890	NM-PP1	Mutant kinase inhibitor
1495	63.11	cp	BRD-K63516691	T-0156	Phosphodiesterase inhibitor
1493	63.2	cp	BRD-A04352665	maraviroc	CC chemokine receptor antagonist
1478	63.52	cp	BRD-A10715913	sulpiride	Dopamine receptor antagonist
1466	63.92	cp	BRD-A68631409	evodiamine	ATPase inhibitor
1454	64.18	cp	BRD-K10466330	AVA	Nucleophosmin inhibitor
1455	64.18	cp	BRD-K05181463	L-741626	Dopamine receptor antagonist
1450	64.32	cp	BRD-K93645900	tadalafil	Phosphodiesterase inhibitor
1444	64.35	cp	BRD-K16664969	GTP-14564	FLT3 inhibitor
1441	64.39	cp	BRD-K93258693	GW-9662	PPAR receptor antagonist
1438	64.54	cp	BRD-K02526760	QS-11	ARFGAP inhibitor
1433	64.71	cp	BRD-K91370081	anisomycin	DNA synthesis inhibitor
1431	64.72	cp	BRD-K95309561	dienestrol	Estrogen receptor agonist
1414	65.27	cp	BRD-K40656405	L-165041	PPAR receptor agonist
1415	65.27	cp	BRD-K68202742	trichostatin-a	HDAC inhibitor
1392	65.99	cp	BRD-K04146668	GW-441756	Growth factor receptor inhibitor
1382	66.34	cp	BRD-A02759312	betaxolol	Adrenergic receptor antagonist
1378	66.55	cp	BRD-K90382497	GW-843682X	PLK inhibitor
1371	66.77	cp	BRD-K88871508	lisuride	Dopamine receptor agonist
1370	66.82	cp	BRD-K88759641	EMD-66684	Angiotensin receptor antagonist
1369	66.85	cp	BRD-K72703948	ZM-447439	Aurora kinase inhibitor
1365	66.91	cp	BRD-K07691486	roscovitine	CDK inhibitor
1363	66.94	cp	BRD-K12079898	PD-160170	Neuropeptide receptor antagonist
1356	67.18	cp	BRD-K35498378	alrestatin	Aldose reductase inhibitor
1349	67.28	cp	BRD-K54210043	NS-1619	Calcium channel activator
1348	67.29	cp	BRD-A39522003	OMDM-2	FAAH inhibitor
1337	67.58	cp	BRD-A94756469	digoxin	ATPase inhibitor
1336	67.65	cp	BRD-K04466929	Merck60	HDAC inhibitor
1329	67.84	cp	BRD-K97810537	beclometasone	Glucocorticoid receptor agonist
1327	67.87	cp	BRD-A55594068	vinblastine	Microtubule inhibitor
1326	67.88	cp	BRD-K43797669	genistein	Tyrosine kinase inhibitor
1323	67.98	cp	BRD-A34208323	VU-0404997-2	Glutamate receptor modulator
1322	68	cp	BRD-K51318897	fenbendazole	Tubulin inhibitor
1316	68.19	cp	BRD-K00184207	GR-206	Aryl hydrocarbon receptor ligand
1306	68.52	cp	BRD-A24429032	HEAT	Adrenergic receptor antagonist
1300	68.73	cp	BRD-K41567364	SB-334867	Orexin receptor antagonist
1297	68.77	cp	BRD-K63923597	barasertib	Aurora kinase inhibitor
1296	68.78	cp	BRD-A26032986	zaldaride	Calmodulin antagonist
1291	68.94	cp	BRD-K50398167	meclofenamic-acid	Cyclooxygenase inhibitor
1289	68.99	cp	BRD-K35559145	levomepromazine	Dopamine receptor antagonist
1287	69.02	cp	BRD-K64606589	apicidin	HDAC inhibitor
1286	69.05	cp	BRD-K70490179	rimcazole	Sigma receptor antagonist
1285	69.07	cp	BRD-K79425933	benperidol	Dopamine receptor antagonist
1282	69.27	cp	BRD-A62182663	YK-4279	Apoptosis stimulant
1280	69.36	cp	BRD-K07303502	arachidonyl-trifluoro-methane	Cytosolic phospholipase inhibitor
1277	69.38	cp	BRD-K25905511	buddleoflavonoloside	Acetylcholinesterase inhibitor
1274	69.43	cp	BRD-K32696739	noreleagnine	Monoamine oxidase inhibitor
1272	69.44	cp	BRD-K48722833	iloperidone	Dopamine receptor antagonist
1270	69.5	cp	BRD-A31227688	kynuramine	Aryl hydrocarbon receptor activator
1269	69.52	cp	BRD-K85266041	DNQX	Glutamate receptor antagonist
1256	69.81	cp	BRD-K94270326	ecopipam	Dopamine receptor antagonist
1255	69.89	cp	BRD-K72783841	tyrphostin-AG-555	EGFR inhibitor
1245	70.17	cp	BRD-K53570330	carbofuran	Cholinesterase inhibitor
1240	70.34	cp	BRD-K66175015	afatinib	EGFR inhibitor
1237	70.41	cp	BRD-K37848908	ceforanide	Penicillin binding protein inhibitor
1234	70.49	cp	BRD-K47639036	flavoxate	Acetylcholine receptor antagonist
1233	70.5	cp	BRD-A04706586	bucladesine	Adenosine receptor agonist
1223	70.83	cp	BRD-K84987553	MDM2-inhibitor	MDM inhibitor
1224	70.83	cp	BRD-K08640512	RS-100329	Adrenergic receptor antagonist
1222	70.84	cp	BRD-K47943470	tyrphostin-51	EGFR inhibitor
1220	70.86	cp	BRD-K24675965	LY-288513	CCK receptor antagonist
1213	71.23	cp	BRD-A30655177	LFM-A13	BTK inhibitor
1210	71.31	cp	BRD-A43930669	L-368899	Oxytocin receptor antagonist
1209	71.34	cp	BRD-K59851896	calycanthine	GABA release inhibitor
1199	71.7	cp	BRD-K79684402	RO-10-5824	Dopamine receptor agonist
1195	71.83	cp	BRD-A67799922	phenoxybenzamine	Adrenergic receptor antagonist
1194	71.87	cp	BRD-A93236127	digitoxin	ATPase inhibitor
1192	71.91	cp	BRD-A95696820	acadesine	AMPK activator
1191	71.93	cp	BRD-A94413429	NTNCB	Neuropeptide receptor antagonist
1183	72.12	cp	BRD-A25569250	KI-16425	Lysophosphatidic acid receptor antagonist
1181	72.16	cp	BRD-K96354014	nifedipine	Calcium channel blocker
1177	72.19	cp	BRD-A04756508	norgestimate	Progesterone receptor agonist
1173	72.27	cp	BRD-K83988098	alvespimycin	HSP inhibitor
1171	72.28	cp	BRD-K09132007	D-4476	TGF beta receptor inhibitor
1167	72.4	cp	BRD-K04877770	FTase-inhibitor-B581	Farnesyltransferase inhibitor
1165	72.47	cp	BRD-K73589401	corticosterone	mineralocorticoid receptor agonist
1157	72.6	cp	BRD-K30189597	SYK-inhibitor	SYK inhibitor
1155	72.66	cp	BRD-K05977823	tenovins	SIRT inhibitor
1152	72.69	cp	BRD-A84327315	calcitriol	Vitamin D receptor agonist
1143	73.15	cp	BRD-K11373525	ZD-7155	Angiotensin receptor antagonist
1140	73.19	cp	BRD-K09778810	FGIN-1-27	Inositol monophosphatase inhibitor
1135	73.34	cp	BRD-A17453586	MDL-72832	Serotonin receptor agonist
1133	73.45	cp	BRD-K83508485	FK-888	Tachykinin antagonist
1130	73.5	cp	BRD-A25004090	erastin	Ion channel antagonist
1125	73.6	cp	BRD-K87932577	CDK1-5-inhibitor	CDK inhibitor
1122	73.7	cp	BRD-A29901043	KIN001-127	ITK inhibitor
1120	73.74	cp	BRD-K13169950	NSC-3852	HDAC inhibitor
1114	74.01	cp	BRD-K52662033	lidocaine	Histamine receptor agonist
1109	74.17	cp	BRD-K17674993	diflorasone	Corticosteroid agonist
1101	74.34	cp	BRD-A97437073	rosiglitazone	Insulin sensitizer
1099	74.41	cp	BRD-K82484965	carmoxirole	Dopamine receptor agonist
1097	74.47	cp	BRD-K14441456	tyrphostin-AG-556	EGFR inhibitor
1094	74.58	cp	BRD-K00317371	RITA	MDM inhibitor
1084	74.95	cp	BRD-K62353524	DY-131	Estrogen receptor agonist
1079	75.09	cp	BRD-K92049597	triamterene	Sodium channel blocker
1078	75.12	cp	BRD-K78692225	leflunomide	Dihydroorotate dehydrogenase inhibitor
1072	75.44	cp	BRD-K03842655	penitrem-a	Potassium channel blocker
1067	75.54	cp	BRD-K63068307	ZSTK-474	PI3K inhibitor
1064	75.57	cp	BRD-K76304753	phenazopyridine	Local anesthetic
1061	75.73	cp	BRD-A77050075	heraclenol	Vitamin K antagonist
1060	75.76	cp	BRD-K20313525	rosmarinic-acid	GABA transaminase inhibitor
1057	75.89	cp	BRD-M64432851	sunitinib	FLT3 inhibitor
1056	75.9	cp	BRD-K33864865	LY-225910	CCK receptor antagonist
1055	75.91	cp	BRD-K30296925	flavokavain-b	Antineoplastic
1051	76.04	cp	BRD-K07888196	tyrphostin-AG-538	IGF-1 inhibitor
1048	76.18	cp	BRD-K43764301	dexketoprofen	Cyclooxygenase inhibitor
1046	76.21	cp	BRD-A15530910	carpindolol	Adrenergic receptor antagonist
1047	76.21	cp	BRD-K47717570	NBQX	Glutamate receptor antagonist
1045	76.22	cp	BRD-K16406336	methylene-blue	Guanylyl cyclase inhibitor
1042	76.33	cp	BRD-K35531059	molsidomine	Guanylyl cyclase activator
1039	76.41	cp	BRD-K72541103	JAK3-inhibitor-I	JAK inhibitor
1038	76.42	cp	BRD-K67868012	PI-103	MTOR inhibitor
1037	76.43	cp	BRD-A76093993	cromakalim	Potassium channel activator
1033	76.48	cp	BRD-K29582677	flunarizine	Calcium channel blocker
1032	76.49	cp	BRD-K09186807	KIN001-244	Phosphoinositide dependent kinase inhibitor
1024	76.8	cp	BRD-K66353228	zoxazolamine	Myorelaxant
1015	77.13	cp	BRD-K44067360	flufenamic-acid	Chloride channel blocker
1006	77.49	cp	BRD-A44133049	azasetron	Serotonin receptor antagonist
1003	77.57	cp	BRD-K13049116	BMS-754807	IGF-1 inhibitor
1001	77.67	cp	BRD-K68997413	PF-3845	FAAH inhibitor
999	77.74	cp	BRD-K62959606	sphingosine	Ceramidase inhibitor
990	78.11	cp	BRD-K28307902	flutamide	Androgen receptor antagonist
989	78.16	cp	BRD-K77008974	WYE-354	MTOR inhibitor
965	78.87	cp	BRD-A72596465	GW-6471	PPAR receptor antagonist
963	78.92	cp	BRD-K57304726	PRE-084	Sigma receptor agonist
960	79.07	cp	BRD-M72442222	vicriviroc	CC chemokine receptor antagonist
959	79.08	cp	BRD-K39746403	erythromycin	NFkB pathway inhibitor
955	79.18	cp	BRD-K17110974	aristolochic-acid	Phospholipase inhibitor
943	79.58	cp	BRD-K43860855	iobenguane	Antineoplastic
938	79.7	cp	BRD-K68174511	torin-2	MTOR inhibitor
937	79.79	cp	BRD-K33551950	radicicol	HSP inhibitor
919	80.32	cp	BRD-K19540840	saracatinib	SRC inhibitor
917	80.4	cp	BRD-K97764662	PD-173074	FGFR inhibitor
914	80.46	cp	BRD-A47633927	NPC-15199	ICAM1 antagonist
908	80.65	cp	BRD-K63828191	raloxifene	Estrogen receptor antagonist
902	80.81	cp	BRD-K72676686	fluvoxamine	Selective serotonin reuptake inhibitor (SSRI)
892	81.08	cp	BRD-K71266197	PSB-06126	NTPDase inhibitor
889	81.23	cp	BRD-K27499107	carbacyclin	IP receptor activator
886	81.28	cp	BRD-K68873215	phosphodiesterase-V-inhibitor-II	Phosphodiesterase inhibitor
885	81.35	cp	BRD-K29733039	deforolimus	MTOR inhibitor
883	81.44	cp	BRD-K86204871	terconazole	Sterol demethylase inhibitor
881	81.58	cp	BRD-K78126613	menadione	Mitochondrial DNA polymerase inhibitor
870	81.81	cp	BRD-K88701661	dimercaptosuccinic-acid	Chelating agent
863	82.19	cp	BRD-K80970344	pyrrolidine-dithiocarbamate	NFkB pathway inhibitor
859	82.28	cp	BRD-K60923938	veratridine	Sodium channel activator
856	82.39	cp	BRD-A29485665	bicalutamide	Androgen receptor antagonist
850	82.55	cp	BRD-K69328504	L-690488	Inositol monophosphatase inhibitor
844	82.7	cp	BRD-K94176593	TWS-119	Glycogen synthase kinase inhibitor
837	82.87	cp	BRD-K17497770	butein	EGFR inhibitor
835	82.89	cp	BRD-A83237092	fulvestrant	Estrogen receptor antagonist
833	82.93	cp	BRD-A31195449	TCB2	Serotonin receptor agonist
829	83.04	cp	BRD-A68281735	REV-5901	Leukotriene receptor antagonist
823	83.13	cp	BRD-K25311561	KU-55933	ATM kinase inhibitor
822	83.21	cp	BRD-K89210380	biotin	Vitamin B
819	83.25	cp	BRD-K37618799	MRS-1220	Adenosine receptor antagonist
818	83.34	cp	BRD-A28105619	cucurbitacin-i	JAK inhibitor
816	83.48	cp	BRD-K56334280	amonafide	Topoisomerase inhibitor
814	83.51	cp	BRD-K26664453	cytochalasin-b	Microtubule inhibitor
809	83.58	cp	BRD-K62965247	tipifarnib-P2	farnesyltransferase inhibitor
808	83.59	cp	BRD-K10065684	dantron	Laxative
806	83.62	cp	BRD-M41783010	acamprosate	Glutamate receptor antagonist
807	83.62	cp	BRD-K54708045	nTZDpa	PPAR receptor agonist
804	83.69	cp	BRD-K33583600	isoliquiritigenin	Guanylate cyclase activator
798	83.86	cp	BRD-K52397688	amperozide	Dopamine receptor antagonist
790	84.02	cp	BRD-A80775386	hyperforin	Cyclooxygenase inhibitor
789	84.06	cp	BRD-A98378129	talniflumate	Cyclooxygenase inhibitor
787	84.1	cp	BRD-K34820100	tebuthiuron	Photosynthesis inhibitor
786	84.17	cp	BRD-K06234293	LY-364947	TGF beta receptor inhibitor
784	84.19	cp	BRD-A34751532	homosalate	HSP inducer
782	84.25	cp	BRD-K02407574	parbendazole	Tubulin inhibitor
776	84.43	cp	BRD-K51575138	TPCA-1	IKK inhibitor
773	84.47	cp	BRD-K59773493	benzohydroxamic-acid	Antifungal
774	84.47	cp	BRD-K73982490	BI-78D3	JNK inhibitor
766	84.66	cp	BRD-K33860217	CP-94253	Serotonin receptor agonist
755	85.07	cp	BRD-K25741894	skimmianine	Acetylcholinesterase inhibitor
752	85.22	cp	BRD-K15567136	papaverine	Phosphodiesterase inhibitor
741	85.56	cp	BRD-K60476892	YC-1	Guanylyl cyclase activator
738	85.57	cp	BRD-K02590140	O-2050	Cannabinoid receptor antagonist
733	85.72	cp	BRD-A58955223	sulforaphane	Antineoplastic
729	85.94	cp	BRD-A19633847	perhexiline	Carnitine palmitoyltransferase inhibitor
728	86.03	cp	BRD-K67680372	CI-966	GAT inhibitor
726	86.05	cp	BRD-K67080878	milrinone	Phosphodiesterase inhibitor
721	86.17	cp	BRD-K57011718	UK-356618	Metalloproteinase inhibitor
711	86.41	cp	BRD-K41337261	ZM-306416	ABL inhibitor
709	86.49	cp	BRD-K19111024	clofibric-acid	PPAR receptor agonist
700	86.75	cp	BRD-K95901403	XL-147	PI3K inhibitor
699	86.77	cp	BRD-A80383043	BRD-A80383043	Glutamate receptor agonist
695	86.91	cp	BRD-K17378184	prestwick-559	Dopamine receptor agonist
676	87.46	cp	BRD-K90333595	phentolamine	Adrenergic receptor antagonist
672	87.51	cp	BRD-K77390737	xanthohumol	ATPase inhibitor
671	87.54	cp	BRD-K97399794	quercetin	Polar auxin transport inhibitor
670	87.56	cp	BRD-K34092021	arvanil	TRPV agonist
668	87.6	cp	BRD-K46937689	phenazone	Cyclooxygenase inhibitor
667	87.62	cp	BRD-K75295174	alisertib	Aurora kinase inhibitor
663	87.72	cp	BRD-K14767410	SC-560	Cyclooxygenase inhibitor
660	87.77	cp	BRD-K92138166	mammea-a	other antibiotic
659	87.8	cp	BRD-A10420615	cyclopiazonic-acid	ATPase inhibitor
657	87.83	cp	BRD-K65331431	retinyl	vitamin analog
651	88.01	cp	BRD-K56301217	ABT-737	BCL inhibitor
649	88.07	cp	BRD-K16977723	PP-3	EGFR inhibitor
642	88.21	cp	BRD-K91696562	orantinib	FGFR inhibitor
643	88.21	cp	BRD-A72441487	stiripentol	GABA uptake inhibitor
639	88.32	cp	BRD-K50325075	UCL-2077	Slow after hyperpolarization channel blocker
625	88.81	cp	BRD-K87158025	benzamil	Sodium channel blocker
623	88.84	cp	BRD-K63504947	semaxanib	VEGFR inhibitor
619	88.99	cp	BRD-K14693417	cinchonine	P-glycoprotein inhibitor
618	89	cp	BRD-K26669427	WR-216174	PFMRK inhibitor
617	89.01	cp	BRD-K54233340	dorsomorphin	AMPK inhibitor
615	89.05	cp	BRD-A11678676	wortmannin	PI3K inhibitor
612	89.17	cp	BRD-K26429091	J-104129	Acetylcholine receptor antagonist
611	89.23	cp	BRD-K92991072	PAC-1	Caspase activator
607	89.3	cp	BRD-K94325918	kinetin-riboside	Apoptosis stimulant
608	89.3	cp	BRD-A27554692	altrenogest	Progestogen hormone
595	89.7	cp	BRD-K50168500	canertinib	EGFR inhibitor
593	89.74	cp	BRD-K74514084	pazopanib	KIT inhibitor
581	90.04	cp	BRD-A36267905	buphenine	Adrenergic receptor agonist
574	90.35	cp	BRD-A62035778	scopolamine	Acetylcholine receptor antagonist
571	90.38	cp	BRD-K51302260	KU-C103871	GSP agonist
566	90.5	cp	BRD-K00627859	tubastatin-a	HDAC inhibitor
564	90.64	cp	BRD-K33882852	ZK-93423	Benzodiazepine receptor agonist
561	90.74	cp	BRD-A73605923	mocimycin	Protein synthesis inhibitor
556	90.82	cp	BRD-K94294671	OSI-027	MTOR inhibitor
557	90.82	cp	BRD-K63550407	erythromycin	NFkB pathway inhibitor
554	90.9	cp	BRD-K43164539	cholic-acid	Bile acid
552	90.99	cp	BRD-K76908866	CP-724714	EGFR inhibitor
549	91.04	cp	BRD-K34995470	SU-1498	VEGFR inhibitor
548	91.05	cp	BRD-A54927599	KF-38789	P-selectin inhibitor
543	91.11	cp	BRD-A45140972	meclocycline	Bacterial 30S ribosomal subunit inhibitor
520	91.9	cp	BRD-K12994359	valdecoxib	Cyclooxygenase inhibitor
518	91.93	cp	BRD-K52075715	oxibendazole	Tubulin inhibitor
516	91.99	cp	BRD-K60219430	serdemetan	MDM inhibitor
510	92.24	cp	BRD-K15563106	phloretin	Sodium/glucose cotransporter inhibitor
508	92.36	cp	BRD-K76698671	HNHA	HDAC inhibitor
507	92.38	cp	BRD-A82590476	SDZ-NKT-343	Tachykinin antagonist
506	92.39	cp	BRD-A73741725	exemestane	Aromatase inhibitor
501	92.51	cp	BRD-K03557653	sappanone-a	Tyrosinase inhibitor
497	92.56	cp	BRD-K95785537	PP-2	SRC inhibitor
496	92.57	cp	BRD-K06024458	n-arachidonyl-GABA	cannabinoid receptor agonist
493	92.61	cp	BRD-A64228451	terreic-acid	BTK inhibitor
491	92.66	cp	BRD-A62184259	cycloheximide	Protein synthesis inhibitor
485	92.8	cp	BRD-K19894101	MST-312	Telomerase inhibitor
483	92.82	cp	BRD-K53523901	arctigenin	MEK inhibitor
481	92.84	cp	BRD-K31912990	CGP-71683	Neuropeptide receptor antagonist
480	92.87	cp	BRD-K39733634	L-161982	Prostanoid receptor antagonist
479	92.95	cp	BRD-K28168037	fenretinide	Apoptosis stimulant
465	93.22	cp	BRD-K03109492	NSC-663284	CDC inhibitor
463	93.3	cp	BRD-K81209159	herniarin	Acetylcholinesterase inhibitor
464	93.3	cp	BRD-K36737713	AG-957	Protein tyrosine kinase inhibitor
461	93.41	cp	BRD-K82091397	SB-239063	p38 MAPK inhibitor
454	93.55	cp	BRD-K63150726	JTE-907	Cannabinoid receptor inverse agonist
447	93.68	cp	BRD-K24132293	piperlongumine	Glutathione transferase inhibitor
445	93.75	cp	BRD-K18678457	ZD-7288	HCN channel blocker
441	93.81	cp	BRD-K05151076	ZK-164015	Estrogen receptor antagonist
442	93.81	cp	BRD-K55468218	spiperone	Dopamine receptor antagonist
436	93.95	cp	BRD-K68336408	tyrphostin-AG-1478	EGFR inhibitor
434	94.01	cp	BRD-K00610438	altanserin	Serotonin receptor antagonist
429	94.15	cp	BRD-K88741031	methyl-2,5-dihydroxycinnamate	EGFR inhibitor
427	94.24	cp	BRD-K64052750	gefitinib	EGFR inhibitor
425	94.27	cp	BRD-K12357156	AG-490	EGFR inhibitor
424	94.33	cp	BRD-A54880345	etomidate	GABA receptor modulator
419	94.41	cp	BRD-K67298865	SB-431542	TGF beta receptor inhibitor
418	94.45	cp	BRD-U08759356	EI-346-erlotinib-analog	EGFR inhibitor
413	94.61	cp	BRD-K60640630	mometasone	Glucocorticoid receptor agonist
411	94.66	cp	BRD-K54330070	SB-202190	p38 MAPK inhibitor
409	94.72	cp	BRD-K48923948	BMS-641988	Androgen receptor antagonist
406	94.74	cp	BRD-K85133207	HDAC1-selective	HDAC inhibitor
401	94.89	cp	BRD-K71035033	masitinib	KIT inhibitor
397	94.95	cp	BRD-K89687904	PKCbeta-inhibitor	PKC inhibitor
396	94.96	cp	BRD-A69636825	diltiazem	Calcium channel blocker
391	95	cp	BRD-K84595254	strophanthidin	ATPase inhibitor
392	95	cp	BRD-A17819071	gedunin	HSP inhibitor
389	95.1	cp	BRD-K10705233	GW-405833	Cannabinoid receptor agonist
379	95.29	cp	BRD-A43331270	niguldipine	Calcium channel blocker
380	95.29	cp	BRD-K21672174	RO-28-1675	Glucokinase activator
375	95.38	cp	BRD-K74133369	oligomycin-a	ATP synthase inhibitor
372	95.47	cp	BRD-K14880289	GW-501516	PPAR receptor agonist
370	95.53	cp	BRD-K23583188	lavendustin-a	EGFR inhibitor
369	95.56	cp	BRD-K17561142	amiodarone	Potassium channel blocker
365	95.7	cp	BRD-K32292990	CGP-53353	EGFR inhibitor
363	95.71	cp	BRD-K78294846	osthol	Calcium channel blocker
356	95.85	cp	BRD-A50737080	CGK-733	ATR kinase inhibitor
357	95.85	cp	BRD-A62809825	thapsigargin	ATPase inhibitor
353	95.87	cp	BRD-K92723993	imatinib	BCR-ABL kinase inhibitor
349	95.9	cp	BRD-K70557564	zosuquidar	P-glycoprotein inhibitor
348	95.92	cp	BRD-K78959463	FPL-64176	Calcium channel activator
345	95.99	cp	BRD-K43068349	AMG-9810	TRPV antagonist
343	96.02	cp	BRD-K61192372	capecitabine	DNA synthesis inhibitor
339	96.12	cp	BRD-K34533029	tyrphostin-AG-494	EGFR inhibitor
336	96.18	cp	BRD-K60230970	MG-132	Proteasome inhibitor
334	96.2	cp	BRD-K89930444	AG-592	Tyrosine kinase inhibitor
333	96.21	cp	BRD-K99498722	NPI-2358	Tubulin inhibitor
330	96.27	cp	BRD-K26997899	SA-792574	Microtubule inhibitor
326	96.31	cp	BRD-K11634954	GBR-13069	Dopamine uptake inhibitor
325	96.32	cp	BRD-A48570745	ivermectin	GABA receptor agonist
324	96.33	cp	BRD-K97056771	HY-11007	BCR-ABL kinase inhibitor
322	96.35	cp	BRD-A58564983	selamectin	Nematocide
314	96.53	cp	BRD-K80431395	triciribine	AKT inhibitor
308	96.69	cp	BRD-K65814004	diphenyleneiodonium	Nitric oxide synthase inhibitor
307	96.7	cp	BRD-K47869605	podophyllotoxin	Microtubule inhibitor
306	96.73	cp	BRD-K71512533	SNS-314	Aurora kinase inhibitor
305	96.77	cp	BRD-K35960502	niclosamide	DNA replication inhibitor
300	96.82	cp	BRD-K37456065	VU-0365114-2	M5 modulator
298	96.87	cp	BRD-K42500029	CGP-57380	MAP kinase inhibitor
296	96.88	cp	BRD-A68929948	DAPT-GSI-IX	Gamma secretase inhibitor
292	96.96	cp	BRD-A38030642	cyclosporin-a	Calcineurin inhibitor
293	96.96	cp	BRD-K56700933	phenethyl-isothiocyanate	Antineoplastic
291	96.98	cp	BRD-A57457122	VU-0400071-3	Glutamate receptor modulator
286	97.08	cp	BRD-K63945320	dihydrosamidin	Phospholipase inhibitor
283	97.14	cp	BRD-K02637541	celecoxib	Cyclooxygenase inhibitor
280	97.24	cp	BRD-K05901394	terguride	Dopamine receptor agonist
278	97.25	cp	BRD-K01292756	pimozide	Dopamine receptor antagonist
277	97.26	cp	BRD-K22010301	JLK-6	Gamma secretase inhibitor
274	97.29	cp	BRD-A02481876	importazole	Importin-beta transport receptor inhibitor
275	97.29	cp	BRD-K74305673	IKK-2-inhibitor-V	IKK inhibitor
272	97.31	cp	BRD-K40255344	tyrphostin-A9	Protein tyrosine kinase inhibitor
271	97.32	cp	BRD-K06426971	ryuvidine	Histone lysine methyltransferase inhibitor
269	97.38	cp	BRD-K14821540	FCCP	Mitochondrial oxidative phosphorylation uncoupler
266	97.39	cp	BRD-K87696786	LY-456236	Glutamate receptor antagonist
263	97.41	cp	BRD-K27450477	EHNA	Adenosine deaminase inhibitor
261	97.44	cp	BRD-K63606607	bufalin	ATPase inhibitor
260	97.51	cp	BRD-A07440155	labetalol	Adrenergic receptor antagonist
256	97.64	cp	BRD-K26241953	piceatannol	SYK inhibitor
257	97.64	cp	BRD-K51290057	SA-792709	Retinoid receptor agonist
252	97.74	cp	BRD-K40919711	BAPTA-AM	Potassium channel blocker
249	97.86	cp	BRD-K55420858	mirin	MRE11A exonuclease inhibitor
241	97.93	cp	BRD-K15409150	penfluridol	T-type calcium channel blocker
242	97.93	cp	BRD-K15600710	obatoclax	BCL inhibitor
239	97.98	cp	BRD-K72895815	SSR-69071	Leukocyte elastase inhibitor
236	97.99	cp	BRD-K49657628	tyrphostin-AG-18	EGFR inhibitor
235	98.04	cp	BRD-K52751261	TAK-715	p38 MAPK inhibitor
233	98.09	cp	BRD-A68930007	ouabain	ATPase inhibitor
227	98.17	cp	BRD-K16233984	eriochrome-black-t	Azo dye
218	98.29	cp	BRD-K62221994	T-98475	Gonadotropin releasing factor hormone receptor antagonist
219	98.29	cp	BRD-K36258877	AZ-10417808	Caspase inhibitor
216	98.3	cp	BRD-K38477985	malonoben	Protein tyrosine kinase inhibitor
214	98.32	cp	BRD-K06817181	BRD-K06817181	JAK inhibitor
211	98.38	cp	BRD-K66792149	quinoclamine	Algicide
210	98.39	cp	BRD-K88551539	CAY-10585	HIF modulator
209	98.42	cp	BRD-K13087974	4,5-dianilinophthalimide	EGFR inhibitor
208	98.44	cp	BRD-K95921201	reserpine	Vesicular monoamine transporter inhibitor
203	98.5	cp	BRD-K02113016	olaparib	PARP inhibitor
200	98.51	cp	BRD-K20755323	SA-792728	Sphingosine kinase inhibitor
201	98.51	cp	BRD-K72726508	arcyriaflavin-a	CDK inhibitor
198	98.54	cp	BRD-K00486786	RO-08-2750	NGF binding inhibitor
196	98.55	cp	BRD-K37865504	LY-2183240	FAAH inhibitor
191	98.57	cp	BRD-K19295594	gossypol	BCL inhibitor
186	98.61	cp	BRD-K10136726	tosyllysyl-chloromethyl-ketone	Chymotrypsin inhibitor
181	98.66	cp	BRD-A84189516	baccatin-III	Paclitaxel precursor
179	98.69	cp	BRD-K24681473	YM-155	Survivin inhibitor
176	98.72	cp	BRD-K36627727	tamibarotene	Retinoid receptor agonist
174	98.74	cp	BRD-K39120595	bithionol	Autotaxin inhibitor
172	98.75	cp	BRD-K75478907	GS-39783	GABA receptor modulator
167	98.83	cp	BRD-M30523314	vinorelbine	Tubulin inhibitor
166	98.85	cp	BRD-K76805682	SB-415286	Glycogen synthase kinase inhibitor
162	98.89	cp	BRD-K93480852	KN-93	Calcium-calmodulin dependent protein kinase inhibitor
163	98.89	cp	BRD-K84709232	caffeic-acid	Lipoxygenase inhibitor
160	98.9	cp	BRD-K83289131	CAY-10618	NAMPT inhibitor
152	99.02	cp	BRD-K15616905	CCCP	Mitochondrial oxidative phosphorylation uncoupler
150	99.04	cp	BRD-K59469039	AG-879	Angiogenesis inhibitor
147	99.08	cp	BRD-K52313696	tacedinaline	HDAC inhibitor
142	99.13	cp	BRD-A85860691	chaetocin	Histone lysine methyltransferase inhibitor
141	99.18	cp	BRD-K96778649	tyrphostin-47	EGFR inhibitor
136	99.24	cp	BRD-K70914287	BIBX-1382	EGFR inhibitor
131	99.31	cp	BRD-K28360340	TW-37	BCL inhibitor
125	99.34	cp	BRD-K91145395	prostratin	PKC activator
122	99.37	cp	BRD-K35687265	ON-01910	PLK inhibitor
119	99.47	cp	BRD-K47983010	BX-795	IKK inhibitor
117	99.48	cp	BRD-A50311610	meclozine	CAR agonist
107	99.58	cp	BRD-K65285700	BRD-K65285700	Cannabinoid receptor agonist
99	99.63	cp	BRD-K06198550	isorotenone	Mitochondrial complex I inhibitor
94	99.66	cp	BRD-K99616396	motesanib	KIT inhibitor
92	99.67	cp	BRD-K51816706	oxindole-I	VEGFR inhibitor
87	99.71	cp	BRD-K16478699	PLX-4720	RAF inhibitor
80	99.75	cp	BRD-K03670461	tyrphostin-AG-82	EGFR inhibitor
75	99.77	cp	BRD-A15079084	phorbol-12-myristate-13-acetate	PKC activator
70	99.78	cp	BRD-K72816382	cinalukast	Leukotriene receptor antagonist
71	99.78	cp	BRD-K13646352	midostaurin	FLT3 inhibitor
72	99.78	cp	BRD-K74402642	NSC-632839	Ubiquitin specific protease inhibitor
73	99.78	cp	BRD-K12539581	nocodazole	Tubulin inhibitor
66	99.8	cp	BRD-K77987382	mebendazole	Tubulin inhibitor
60	99.84	cp	BRD-K82823804	SA-792987	PKC inhibitor
61	99.84	cp	BRD-K42748308	XE-991	Potassium channel blocker
58	99.85	cp	BRD-K77908580	entinostat	HDAC inhibitor
59	99.85	cp	BRD-K05653692	DL-PDMP	Glucosyltransferase inhibitor
56	99.86	cp	BRD-K70401845	erlotinib	EGFR inhibitor
49	99.88	cp	BRD-K93918653	quizartinib	FLT3 inhibitor
47	99.89	cp	BRD-K36198571	WAY-170523	Metalloproteinase inhibitor
48	99.89	cp	BRD-A52650764	ingenol	PKC activator
40	99.92	cp	BRD-K44432556	VU-0418946-1	HIF modulator
31	99.95	cp	BRD-K51066026	aminoindazole	Ionophore
32	99.95	cp	BRD-K76907295	VU-0418947-2	HIF modulator
28	99.96	cp	BRD-K13544237	r(-)-propylnorapomorphine	Dopamine receptor agonist
8	99.97	cp	BRD-K52850071	JAK3-Inhibitor-II	JAK inhibitor
9	99.97	cp	BRD-K14200658	syrosingopine	Vesicular monoamine transporter inhibitor
10	99.97	cp	BRD-K37691127	hinokitiol	Tyrosinase inhibitor
11	99.97	cp	BRD-K17075857	chloroxine	Opioid receptor antagonist
1	100	cp	BRD-K67844266	MLN-4924	Nedd activating enzyme inhibitor
